# Supplementary material for: Soil microbiome analysis reveals effects of periodic waterlogging stress on sugarcane growth
Source: PLoS One. 2023 Nov 2;18(11):e0293834. doi: 10.1371/journal.pone.0293834 (PMC10621937; doi:10.1371/journal.pone.0293834)
Supplement: S1 Table — These samples were sequenced using Illumina MiSeq platform, except RP which was sequenced using Illumina NovaSeq platform. (XLSX) [file pone.0293834.s002.xlsx]

## Sheet: Sheet1
S1 Table. Number of soil replicates in 16S rRNA/ITS in different growth stages (tillering: TP, grand growth: GP, and ripening: RP) and soil types (bulk around field: BAF, bulk around tree: BAT, and rhizosphere: RHI) in both normal and periodically waterlogged conditions. These samples were sequenced using Illumina MiSeq platform, except RP which was seqeunced using Illumina NovaSeq platform.
Condition	TP			GP			RP
	BAF	BAT	RHI	BAF	BAT	RHI	BAF	BAT	RHI
Normal	3/3	3/3	5/5	3/3	3/3	5/5	3/3	3/3	5/5
Periodic waterlogging	3/3	3/3	5/5	3/3	3/3	5/5	3/3	3/3	5/5
