# Supplementary material for: Soil microbiome analysis reveals effects of periodic waterlogging stress on sugarcane growth
Source: PLoS One. 2023 Nov 2;18(11):e0293834. doi: 10.1371/journal.pone.0293834 (PMC10621937; doi:10.1371/journal.pone.0293834)
Supplement: S2 Table — (XLSX) [file pone.0293834.s003.xlsx]

## Sheet: stalk_height
condition	stalk_height (cm)
Normal	305
Normal	310
Normal	350
Normal	266
Normal	287
Normal	284
Normal	290
Normal	287
Normal	300
Normal	266
Normal	274
Normal	280
Normal	300
Normal	290
Normal	247
Normal	258
Normal	312
Waterlogging	238
Waterlogging	250
Waterlogging	263
Waterlogging	240
Waterlogging	218
Waterlogging	145
Waterlogging	110
Waterlogging	214
Waterlogging	120
Waterlogging	265
Waterlogging	260
Waterlogging	227
Waterlogging	254
Waterlogging	183
Waterlogging	238
Waterlogging	244
Waterlogging	214
Waterlogging	233
Waterlogging	212
Waterlogging	175
Waterlogging	193
Waterlogging	203

## Sheet: stalk_per_stool
condition	stalk_per_stool
Normal	8
Normal	3
Normal	8
Normal	7
Normal	10
Waterlogging	9
Waterlogging	3
Waterlogging	5
Waterlogging	5
Waterlogging	4

## Sheet: internode_length
condition	internode_length (cm)
Normal	10
Normal	12
Normal	11
Normal	11.5
Normal	10
Normal	10
Normal	13
Normal	13
Normal	14
Normal	9
Normal	12
Normal	13
Normal	12
Normal	13
Normal	10
Normal	13
Normal	13
Waterlogging	15
Waterlogging	10
Waterlogging	11
Waterlogging	13
Waterlogging	10.5
Waterlogging	10
Waterlogging	10
Waterlogging	15
Waterlogging	11
Waterlogging	8
Waterlogging	15
Waterlogging	12
Waterlogging	12
Waterlogging	10
Waterlogging	10
Waterlogging	14
Waterlogging	11
Waterlogging	9.5
Waterlogging	11
Waterlogging	9.5
Waterlogging	11
Waterlogging	NA

## Sheet: internode_per_stalk
condition	internode_per_stalk
Normal	35
Normal	34
Normal	35
Normal	28
Normal	31
Normal	29
Normal	16
Normal	34
Normal	28
Normal	30
Normal	31
Normal	27
Normal	30
Normal	29
Normal	32
Normal	29
Normal	NA
Waterlogging	19
Waterlogging	26
Waterlogging	24
Waterlogging	18
Waterlogging	19
Waterlogging	14
Waterlogging	19
Waterlogging	24
Waterlogging	26
Waterlogging	24
Waterlogging	25
Waterlogging	21
Waterlogging	18
Waterlogging	26
Waterlogging	25
Waterlogging	24
Waterlogging	20
Waterlogging	22
Waterlogging	NA
Waterlogging	NA
Waterlogging	NA
Waterlogging	NA

## Sheet: stalk_diameter
condition	stalk_diameter (cm)
Normal	5.5
Normal	5
Normal	5
Normal	4.75
Normal	4.5
Normal	4.5
Normal	6
Normal	5
Normal	5
Normal	5
Normal	5
Normal	5
Normal	4.5
Normal	5.5
Normal	4.5
Normal	4.5
Normal	NA
Waterlogging	4.5
Waterlogging	5
Waterlogging	5
Waterlogging	5
Waterlogging	5.5
Waterlogging	5.5
Waterlogging	4
Waterlogging	4.5
Waterlogging	4
Waterlogging	5
Waterlogging	5
Waterlogging	5.25
Waterlogging	5.5
Waterlogging	5.25
Waterlogging	5.5
Waterlogging	5
Waterlogging	4.25
Waterlogging	4
Waterlogging	4.25
Waterlogging	NA
Waterlogging	NA
Waterlogging	NA
