# Supplementary material for: Soil microbiome analysis reveals effects of periodic waterlogging stress on sugarcane growth
Source: PLoS One. 2023 Nov 2;18(11):e0293834. doi: 10.1371/journal.pone.0293834 (PMC10621937; doi:10.1371/journal.pone.0293834)
Supplement: S3 Table — (XLSX) [file pone.0293834.s004.xlsx]

## Sheet: Sheet1
S2 Table. % Relative abundance in archaea and bacteria in normal and periodically waterlogged areas.
Phylum	Both conditions (%)	Normal (%)	Periodic waterlogging (%)
Acidobacteria	11.9	14.75	9.04
Actinobacteria	27.04	25.45	28.64
Armatimonadetes	2.7	2.99	2.4
Chloroflexi	16.9	13.56	20.16
Firmicutes	5.93	6.2	5.65
Gemmatimonadetes	1.6	1.62	1.53
Planctomycetes	10.81	10.22	11.41
Proteobacteria	14.92	15.47	14.38
Rokubacteria	1.59	2.57	0.6
Verrucomicrobia	1.99	1.61	2.38
Others	4.34	4.867	3.87
