# Supplementary material for: Soil microbiome analysis reveals effects of periodic waterlogging stress on sugarcane growth
Source: PLoS One. 2023 Nov 2;18(11):e0293834. doi: 10.1371/journal.pone.0293834 (PMC10621937; doi:10.1371/journal.pone.0293834)
Supplement: S4 Table — (XLSX) [file pone.0293834.s005.xlsx]

## Sheet: Sheet1
S3 Table. % Relative abundance in fungi in normal and periodically waterlogged areas.
Phylum	Both conditions (%)	Normal (%)	Periodic waterlogging (%)
Ascomycota	79.5	80.45	79.06
Basidiomycota	7.12	4.41	9.83
Calcarisporiellomycota	0.11	0.18	0.04
Chytridiomycota	0.23	0.14	0.32
Glomeromycota	0.01	0.009	0.01
Kickxellomycota	0.02	0.01	0.03
Mortierellomycota	0.08	0.1	0.05
Rozellomycota	0.39	0.59	0.18
Unclassified	11.24	12.97	9.5
Unidentified	1.05	1.14	0.96
Others	0.004	0.002	0.005
