# Supplementary material for: Soil microbiome analysis reveals effects of periodic waterlogging stress on sugarcane growth
Source: PLoS One. 2023 Nov 2;18(11):e0293834. doi: 10.1371/journal.pone.0293834 (PMC10621937; doi:10.1371/journal.pone.0293834)
Supplement: S5 Table — (XLSX) [file pone.0293834.s006.xlsx]

## Sheet: Sheet1
S4 Table. Tested PERMANOVA result statistivs in beta diversity analysis in 16S rRNA and ITS data.
Growth stage	16S rRNA			ITS
	F-value	R2	p-value	F-value	R2	p-value
TP	2.3413	0.1048	< 0.05	1.9877	0.090401	< 0.031
GP	22.294	0.52712	< 0.001	2.896	0.12649	< 0.026
RP	13.718	0.40685	< 0.001	1.6106	0.074526	< 0.078
