# Supplementary material for: Soil microbiome analysis reveals effects of periodic waterlogging stress on sugarcane growth
Source: PLoS One. 2023 Nov 2;18(11):e0293834. doi: 10.1371/journal.pone.0293834 (PMC10621937; doi:10.1371/journal.pone.0293834)
Supplement: S6 Table — (XLSX) [file pone.0293834.s007.xlsx]

## Sheet: Sheet1
						Tillering			Grand growth			Ripening
Domain	Phylum	Class	Order	Family	Genus	TP-BAF	TP-BAT	TP-RHI	GP-BAF	GP-BAT	GP-RHI	RP-BAF	RP-BAT	RP-RHI
Archaea	Euryarchaeota	Methanomicrobia	Methanosarcinales	Methanosarcinaceae	Methanosarcina	0	0	0	0	0	0	0	2.88397	0
Bacteria	Cyanobacteria	Oxyphotobacteria	Oxyphotobacteria Incertae Sedis	Unknown Family	CENA384	0	0	0	0	0	0	0	2.21455	0
Bacteria	Cyanobacteria	Oxyphotobacteria	Oxyphotobacteria Incertae Sedis	Unknown Family	EcFYyy-200	0	0	0	3.48221	0	0	2.6113	0	0
Bacteria	Cyanobacteria	Oxyphotobacteria	Oxyphotobacteria Incertae Sedis	Unknown Family	Leptolyngbya ANT.L52.2	0	0	0	3.53437	2.83185	0	2.63222	0	0
Bacteria	Cyanobacteria	Oxyphotobacteria	Oxyphotobacteria Incertae Sedis	Unknown Family	Leptolyngbya EcFYyyy-00	0	0	0	0	0	0	0	0	2.19949
Bacteria	Cyanobacteria	Oxyphotobacteria	Thermosynechococcales	Thermosynechococcaceae	Synechococcus IR11	0	0	0	0	0	0	0	-2.70068	0
Bacteria	Deinococcus-Thermus	Deinococci	Deinococcales	Deinococcaceae	Deinococcus	0	0	0	0	0	0	0	-2.44605	2.38885
Bacteria	Deinococcus-Thermus	Deinococci	Deinococcales	Trueperaceae	Truepera	0	0	0	2.53789	0	0	0	0	0
Bacteria	Acidobacteria	Blastocatellia (Subgroup 4)	Pyrinomonadales	Pyrinomonadaceae	RB41	0	4.75355	0	4.13865	4.7915	4.46288	0	0	4.29982
Bacteria	Entotheonellaeota	Entotheonellia	Entotheonellales	Entotheonellaceae	Candidatus Entotheonella	0	0	0	2.67993	0	0	0	0	0
Bacteria	Acidobacteria	Holophagae	Holophagales	Holophagaceae	Holophaga	0	0	0	0	0	-3.05941	0	2.40166	-2.49981
Bacteria	Fibrobacteres	Fibrobacteria	Fibrobacterales	Fibrobacteraceae	possible genus 04	0	3.23022	0	0	0	0	0	0	2.55866
Bacteria	Firmicutes	Bacilli	Bacillales	Alicyclobacillaceae	Alicyclobacillus	0	0	-2.82651	-2.89529	-2.71651	0	0	0	0
Bacteria	Firmicutes	Bacilli	Bacillales	Alicyclobacillaceae	Effusibacillus	0	0	0	0	0	2.97697	0	0	2.35758
Bacteria	Firmicutes	Bacilli	Bacillales	Alicyclobacillaceae	Tumebacillus	0	0	0	0	0	0	3.61183	0	0
Bacteria	Firmicutes	Bacilli	Bacillales	Bacillaceae	Anoxybacillus	0	3.18054	0	3.07367	3.35253	3.01975	2.87346	0	2.66899
Bacteria	Firmicutes	Bacilli	Bacillales	Bacillaceae	Bacillus	0	0	4.31564	4.06466	3.99589	0	0	3.25425	0
Bacteria	Firmicutes	Bacilli	Bacillales	Bacillaceae	Fictibacillus	2.97098	0	0	2.6988	0	0	3.14805	0	2.84102
Bacteria	Firmicutes	Bacilli	Bacillales	Bacillaceae	Geobacillus	0	0	0	0	0	0	0	3.22834	0
Bacteria	Firmicutes	Bacilli	Bacillales	Bacillaceae	Halobacillus	0	0	0	0	0	0	0	-3.82619	0
Bacteria	Firmicutes	Bacilli	Bacillales	Bacillaceae	Pontibacillus	0	0	0	0	0	0	2.64592	0	0
Bacteria	Firmicutes	Bacilli	Bacillales	Bacillaceae	Virgibacillus	0	0	0	0	0	0	0	2.10839	0
Bacteria	Firmicutes	Bacilli	Bacillales	Paenibacillaceae	Ammoniphilus	0	0	0	3.80693	3.49255	0	3.94527	-3.47394	0
Bacteria	Firmicutes	Bacilli	Bacillales	Paenibacillaceae	Aneurinibacillus	0	0	0	0	0	0	0	0	2.48334
Bacteria	Firmicutes	Bacilli	Bacillales	Paenibacillaceae	Cohnella	0	0	0	0	0	0	0	0	2.57024
Bacteria	Firmicutes	Bacilli	Bacillales	Paenibacillaceae	Oxalophagus	-2.95495	0	0	-2.72511	-2.97012	-3.16068	0	0	-2.83014
Bacteria	Firmicutes	Bacilli	Bacillales	Paenibacillaceae	Paenibacillus	3.08575	0	0	0	0	0	3.65491	0	0
Bacteria	Firmicutes	Bacilli	Bacillales	Planococcaceae	Domibacillus	0	3.06864	0	0	3.13175	2.7823	2.69362	0	2.65332
Bacteria	Firmicutes	Bacilli	Bacillales	Planococcaceae	Sporosarcina	0	0	0	-2.81983	-2.81896	0	0	2.03193	0
Bacteria	Firmicutes	Bacilli	Bacillales	Sporolactobacillaceae	Pullulanibacillus	0	-3.23924	0	-3.34559	0	-3.25708	-3.55541	0	-2.83881
Bacteria	Firmicutes	Bacilli	Bacillales	Thermoactinomycetaceae	Baia	0	0	0	0	0	0	2.03917	0	0
Bacteria	Firmicutes	Bacilli	Bacillales	Thermoactinomycetaceae	Geothermomicrobium	0	0	0	0	0	0	2.2361	2.73472	0
Bacteria	Firmicutes	Bacilli	Bacillales	Thermoactinomycetaceae	Lihuaxuella	0	0	0	0	0	0	2.06106	0	0
Bacteria	Firmicutes	Bacilli	Bacillales	Thermoactinomycetaceae	Polycladomyces	0	0	0	0	0	0	2.38164	0	0
Bacteria	Firmicutes	Bacilli	Bacillales	Thermoactinomycetaceae	Shimazuella	0	0	0	0	0	-2.71472	0	2.47218	-3.02841
Bacteria	Firmicutes	Bacilli	Bacillales	Thermoactinomycetaceae	Thermoflavimicrobium	0	0	0	0	0	0	0	2.75502	0
Bacteria	Firmicutes	Clostridia	Clostridiales	Caldicoprobacteraceae	Caldicoprobacter	0	0	0	0	0	0	0	3.80697	0
Bacteria	Firmicutes	Clostridia	Clostridiales	Clostridiaceae 1	Clostridium sensu stricto 1	0	0	-2.98132	0	0	-3.00361	0	0	0
Bacteria	Firmicutes	Clostridia	Clostridiales	Clostridiaceae 1	Clostridium sensu stricto 12	0	0	0	0	0	-3.21972	-2.74595	0	-2.78211
Bacteria	Firmicutes	Clostridia	Clostridiales	Clostridiaceae 1	Clostridium sensu stricto 8	0	0	0	2.46187	-2.80358	0	2.31818	0	0
Bacteria	Firmicutes	Clostridia	Clostridiales	Clostridiaceae 1	Clostridium sensu stricto 9	0	0	0	0	0	0	0	2.34408	0
Bacteria	Firmicutes	Clostridia	Clostridiales	Clostridiaceae 1	Fonticella	0	0	0	0	-2.62741	0	0	0	0
Bacteria	Firmicutes	Clostridia	Clostridiales	Clostridiaceae 2	Alkaliphilus	0	0	0	0	0	0	0	-3.56619	0
Bacteria	Firmicutes	Clostridia	Clostridiales	Family XVIII	Symbiobacterium	0	3.12153	0	2.91547	3.36246	3.10889	2.93442	0	2.64392
Bacteria	Firmicutes	Clostridia	Clostridiales	Gracilibacteraceae	Gracilibacter	0	0	0	0	0	0	2.08593	0	0
Bacteria	Firmicutes	Clostridia	Clostridiales	Heliobacteriaceae	Hydrogenispora	0	0	0	0	0	0	3.15442	0	0
Bacteria	Firmicutes	Clostridia	Clostridiales	Lachnospiraceae	Agathobacter	0	0	0	0	0	0	-2.03428	-4.00319	0
Bacteria	Firmicutes	Clostridia	Clostridiales	Lachnospiraceae	Anaerocolumna	0	0	0	0	0	0	0	3.61401	0
Bacteria	Firmicutes	Clostridia	Clostridiales	Lachnospiraceae	Anaerostipes	0	0	0	0	0	0	0	-3.22655	0
Bacteria	Firmicutes	Clostridia	Clostridiales	Lachnospiraceae	Epulopiscium	0	0	0	0	0	0	0	2.99869	0
Bacteria	Firmicutes	Clostridia	Clostridiales	Lachnospiraceae	Lachnospira	0	0	0	0	0	0	0	2.43119	0
Bacteria	Firmicutes	Clostridia	Clostridiales	Lachnospiraceae	Lachnospiraceae UCG-010	0	0	0	0	0	0	0	-2.24117	0
Bacteria	Firmicutes	Clostridia	Clostridiales	Lachnospiraceae	Roseburia	0	0	0	0	0	0	0	3.13715	0
Bacteria	Firmicutes	Clostridia	Clostridiales	Lachnospiraceae	Tyzzerella	0	0	0	0	0	0	0	3.7228	0
Bacteria	Firmicutes	Clostridia	Clostridiales	Lachnospiraceae	[Ruminococcus] gnavus group	0	0	0	0	0	0	0	-2.84267	0
Bacteria	Firmicutes	Clostridia	Clostridiales	Lachnospiraceae	[Ruminococcus] torques group	0	0	0	0	0	0	0	3.52172	0
Bacteria	Firmicutes	Clostridia	Clostridiales	Peptococcaceae	BRH-c8a	0	0	0	0	0	0	0	-2.1343	0
Bacteria	Firmicutes	Clostridia	Clostridiales	Peptococcaceae	Desulfitobacterium	0	0	0	0	0	-2.90211	0	3.28942	0
Bacteria	Firmicutes	Clostridia	Clostridiales	Peptococcaceae	Desulfosporosinus	0	0	0	-2.74255	-2.82008	-2.73174	-2.04999	0	0
Bacteria	Firmicutes	Clostridia	Clostridiales	Peptococcaceae	Desulfurispora	0	0	0	0	0	0	0	-2.78841	0
Bacteria	Firmicutes	Clostridia	Clostridiales	Peptococcaceae	Thermincola	0	0	0	0	-2.95374	0	0	0	-2.52643
Bacteria	Firmicutes	Clostridia	Clostridiales	Peptostreptococcaceae	Paeniclostridium	0	0	0	0	0	0	0	-3.19863	0
Bacteria	Firmicutes	Clostridia	Clostridiales	Peptostreptococcaceae	Paraclostridium	0	0	0	0	0	0	0	3.75256	0
Bacteria	Firmicutes	Clostridia	Clostridiales	Peptostreptococcaceae	Romboutsia	0	0	0	0	0	0	0	0	2.39548
Bacteria	Firmicutes	Clostridia	Clostridiales	Ruminococcaceae	Anaerobacterium	0	0	0	0	0	0	0	2.25454	0
Bacteria	Firmicutes	Clostridia	Clostridiales	Ruminococcaceae	Ruminococcaceae UCG-012	0	0	0	0	0	0	0	-2.5365	0
Bacteria	Firmicutes	Clostridia	Clostridiales	Ruminococcaceae	Ruminococcaceae UCG-013	0	0	0	0	0	0	0	2.83561	0
Bacteria	Firmicutes	Clostridia	Clostridiales	Ruminococcaceae	Ruminococcus 2	0	0	0	0	0	0	0	2.50635	0
Bacteria	Firmicutes	Clostridia	Clostridiales	Ruminococcaceae	Subdoligranulum	0	0	0	0	0	0	0	-3.57798	0
Bacteria	Firmicutes	Erysipelotrichia	Erysipelotrichales	Erysipelotrichaceae	Turicibacter	0	0	0	0	0	0	0	2.24462	0
Bacteria	Firmicutes	Negativicutes	Selenomonadales	Acidaminococcaceae	Acidaminococcus	0	0	0	0	0	0	0	2.91363	0
Bacteria	Firmicutes	Negativicutes	Selenomonadales	Veillonellaceae	Megamonas	0	0	0	0	0	0	0	3.32189	0
Bacteria	Firmicutes	Negativicutes	Selenomonadales	Veillonellaceae	Sporomusa	0	0	0	0	0	0	2.03513	2.59211	0
Bacteria	Firmicutes	Negativicutes	Selenomonadales	Veillonellaceae	Veillonella	0	0	0	0	0	0	0	2.46491	0
Bacteria	Fusobacteria	Fusobacteriia	Fusobacteriales	Fusobacteriaceae	Fusobacterium	0	0	0	0	0	0	-2.07892	0	0
Bacteria	Gemmatimonadetes	Gemmatimonadetes	Gemmatimonadales	Gemmatimonadaceae	Gemmatimonas	0	0	0	0	0	-3.27455	-3.72907	0	0
Bacteria	Gemmatimonadetes	Gemmatimonadetes	Gemmatimonadales	Gemmatimonadaceae	Gemmatirosa	0	0	0	3.04077	0	2.71604	0	0	3.09695
Bacteria	Gemmatimonadetes	Longimicrobia	Longimicrobiales	Longimicrobiaceae	Longimicrobium	0	0	0	0	0	0	0	0	2.4716
Bacteria	Nitrospirae	Nitrospira	Nitrospirales	Nitrospiraceae	Nitrospira	3.59392	0	0	3.16022	3.55111	3.52499	0	0	3.13022
Bacteria	Nitrospirae	Thermodesulfovibrionia	Thermodesulfovibrionales	Thermodesulfovibrionaceae	Thermodesulfovibrio	0	0	0	0	0	0	0	-3.34366	0
Bacteria	Patescibacteria	Gracilibacteria	Candidatus Peribacteria	Candidatus Peribacteria bacterium RIFCSPHIGHO2_02_FULL_53_20	Candidatus Peribacteria bacterium RIFCSPHIGHO2_02_FULL_53_20	0	0	0	0	0	0	0	2.68722	0
Bacteria	Patescibacteria	Saccharimonadia	Saccharimonadales	soil bacterium WF55	soil bacterium WF55	0	0	0	0	0	0	0	2.32012	0
Bacteria	Planctomycetes	OM190	planctomycete A-2	planctomycete A-2	planctomycete A-2	0	0	0	0	0	0	0	0	2.25128
Bacteria	Planctomycetes	Phycisphaerae	Phycisphaerales	Phycisphaeraceae	AKYG587	0	0	0	0	0	0	0	0	2.41973
Bacteria	Planctomycetes	Phycisphaerae	Phycisphaerales	Phycisphaeraceae	SM1A02	0	2.90505	0	2.53136	3.1662	0	0	0	2.66882
Bacteria	Planctomycetes	Phycisphaerae	Tepidisphaerales	WD2101 soil group	Planctomycetales bacterium Ellin6207	0	-3.56233	0	0	-2.96264	-2.84616	-2.27898	0	-2.75933
Bacteria	Planctomycetes	Phycisphaerae	Tepidisphaerales	WD2101 soil group	Planctomycetales bacterium Ellin7224	0	0	0	0	0	0	0	2.32686	0
Bacteria	Planctomycetes	Phycisphaerae	Tepidisphaerales	WD2101 soil group	Planctomycetales bacterium Ellin7244	0	0	0	0	0	0	0	3.38338	-2.46575
Bacteria	Planctomycetes	Phycisphaerae	Tepidisphaerales	WD2101 soil group	planctomycete WY108	0	0	0	0	0	0	0	3.47256	0
Bacteria	Planctomycetes	Planctomycetacia	Gemmatales	Gemmataceae	Fimbriiglobus	3.08315	3.28872	0	3.28137	3.20983	0	3.53562	0	3.61051
Bacteria	Planctomycetes	Planctomycetacia	Gemmatales	Gemmataceae	Gemmata	0	4.09991	0	3.70168	4.07958	0	0	0	0
Bacteria	Planctomycetes	Planctomycetacia	Gemmatales	Gemmataceae	Telmatocola	0	0	0	0	0	0	0	0	2.6593
Bacteria	Planctomycetes	Planctomycetacia	Gemmatales	Gemmataceae	Zavarzinella	0	3.42635	0	3.09176	3.47154	3.06821	0	0	3.15503
Bacteria	Planctomycetes	Planctomycetacia	Isosphaerales	Isosphaeraceae	Aquisphaera	-3.83475	0	0	-3.90393	-4.08943	-3.9851	-3.86572	0	-3.69562
Bacteria	Planctomycetes	Planctomycetacia	Isosphaerales	Isosphaeraceae	Candidatus Nostocoida	0	0	0	0	0	0	0	2.69001	0
Bacteria	Planctomycetes	Planctomycetacia	Isosphaerales	Isosphaeraceae	Isosphaera	0	0	0	0	0	0	0	3.35655	0
Bacteria	Planctomycetes	Planctomycetacia	Isosphaerales	Isosphaeraceae	Paludisphaera	0	0	0	0	0	0	0	3.07064	0
Bacteria	Planctomycetes	Planctomycetacia	Isosphaerales	Isosphaeraceae	Singulisphaera	0	0	0	-4.02762	-3.94137	-3.98853	-4.08758	0	-3.94746
Bacteria	Planctomycetes	Planctomycetacia	Pirellulales	Pirellulaceae	Blastopirellula	0	0	0	0	0	0	0	0	2.39258
Bacteria	Planctomycetes	Planctomycetacia	Pirellulales	Pirellulaceae	Pir4 lineage	3.10058	0	0	2.87716	0	2.69584	0	0	3.39744
Bacteria	Planctomycetes	Planctomycetacia	Pirellulales	Pirellulaceae	Pirellula	3.45392	3.71524	0	3.32845	3.31002	3.61461	0	0	3.66235
Bacteria	Planctomycetes	Planctomycetacia	Pirellulales	Pirellulaceae	Rhodopirellula	0	2.9727	0	2.86539	0	2.85299	0	0	2.70514
Bacteria	Planctomycetes	Planctomycetacia	Planctomycetales	Rubinisphaeraceae	Planctomicrobium	0	0	0	0	0	0	0	0	2.33799
Bacteria	Planctomycetes	Planctomycetacia	Planctomycetales	Rubinisphaeraceae	SH-PL14	3.26171	0	-2.86252	2.87731	3.08161	2.88969	0	0	3.33275
Bacteria	Planctomycetes	Planctomycetacia	Planctomycetales	Schlesneriaceae	Planctopirus	0	0	0	0	0	0	0	3.02561	0
Bacteria	Proteobacteria	Alphaproteobacteria	Acetobacterales	Acetobacteraceae	Acidicaldus	0	0	0	-2.72537	0	-2.88159	-2.26016	-2.15107	0
Bacteria	Proteobacteria	Alphaproteobacteria	Acetobacterales	Acetobacteraceae	Acidiphilium	0	0	0	-3.11782	0	-2.89962	0	0	0
Bacteria	Proteobacteria	Alphaproteobacteria	Acetobacterales	Acetobacteraceae	Acidisoma	0	0	0	0	0	0	0	0	-2.86645
Bacteria	Proteobacteria	Alphaproteobacteria	Acetobacterales	Acetobacteraceae	Rhodopila	0	0	0	0	0	0	0	0	-2.57803
Bacteria	Proteobacteria	Alphaproteobacteria	Acetobacterales	Acetobacteraceae	Rhodovastum	0	0	0	-2.52652	0	0	0	0	-2.44155
Bacteria	Proteobacteria	Alphaproteobacteria	Acetobacterales	Acetobacteraceae	Roseomonas	0	0	0	2.81543	0	0	0	0	2.78363
Bacteria	Proteobacteria	Alphaproteobacteria	Azospirillales	Azospirillaceae	Desertibacter	0	0	0	0	0	0	0	3.11042	0
Bacteria	Proteobacteria	Alphaproteobacteria	Azospirillales	Azospirillaceae	Skermanella	2.7142	3.11064	0	2.99774	3.14591	3.04679	2.87559	3.18563	0
Bacteria	Proteobacteria	Alphaproteobacteria	Azospirillales	Inquilinaceae	Inquilinus	0	0	3.02544	0	0	3.1506	0	0	0
Bacteria	Acidobacteria	Subgroup 6	Acidobacteria bacterium SCN 69-37	Acidobacteria bacterium SCN 69-37	Acidobacteria bacterium SCN 69-37	0	0	0	0	2.9836	2.64301	0	0	2.74215
Bacteria	Proteobacteria	Alphaproteobacteria	Caulobacterales	Caulobacteraceae	Asticcacaulis	0	0	-2.90877	0	0	-2.7141	0	0	0
Bacteria	Proteobacteria	Alphaproteobacteria	Caulobacterales	Caulobacteraceae	PMMR1	0	0	0	0	0	0	0	3.33555	0
Bacteria	Proteobacteria	Alphaproteobacteria	Caulobacterales	Caulobacteraceae	Phenylobacterium	0	2.69957	0	2.82961	2.85731	0	-2.58433	2.4388	0
Bacteria	Acidobacteria	Subgroup 6	Acidobacteria bacterium WX27	Acidobacteria bacterium WX27	Acidobacteria bacterium WX27	0	0	0	0	0	0	2.89994	0	0
Bacteria	Proteobacteria	Alphaproteobacteria	Caulobacterales	Hyphomonadaceae	SWB02	2.8316	0	0	0	0	0	2.79165	0	2.75475
Bacteria	Proteobacteria	Alphaproteobacteria	Dongiales	Dongiaceae	Dongia	0	3.31911	0	0	3.54448	3.11676	0	0	3.67459
Bacteria	Acidobacteria	Subgroup 6	Unknown Order	Unknown Family	Vicinamibacter	3.27662	3.61619	0	3.42739	3.71016	3.21179	0	0	3.8203
Bacteria	Proteobacteria	Alphaproteobacteria	Micropepsales	Micropepsaceae	Rhizomicrobium	0	0	0	0	0	0	0	-2.82887	-2.62169
Bacteria	Proteobacteria	Alphaproteobacteria	Reyranellales	Reyranellaceae	Reyranella	0	2.93796	0	0	0	0	0	0	3.32388
Bacteria	Proteobacteria	Alphaproteobacteria	Rhizobiales	Beijerinckiaceae	Bosea	0	0	0	0	0	0	0	0	2.84033
Bacteria	Proteobacteria	Alphaproteobacteria	Rhizobiales	Beijerinckiaceae	FFCH5858	2.52845	2.97864	0	0	2.83766	0	2.35954	0	2.33669
Bacteria	Proteobacteria	Alphaproteobacteria	Rhizobiales	Beijerinckiaceae	Methylobacterium	0	0	0	-2.53432	-3.16042	-3.13274	0	2.72717	0
Bacteria	Proteobacteria	Alphaproteobacteria	Rhizobiales	Beijerinckiaceae	Microvirga	0	0	0	3.86702	3.87605	3.84071	0	0	3.8051
Bacteria	Proteobacteria	Alphaproteobacteria	Rhizobiales	Beijerinckiaceae	Neo-b11	0	0	0	0	0	0	2.52726	0	2.5758
Bacteria	Proteobacteria	Alphaproteobacteria	Rhizobiales	Beijerinckiaceae	Roseiarcus	0	0	0	0	0	-3.02358	0	0	-2.99079
Bacteria	Proteobacteria	Alphaproteobacteria	Rhizobiales	Beijerinckiaceae	alphaI cluster	-2.84851	0	0	0	-3.00225	-3.33191	-2.2774	0	-2.63756
Bacteria	Proteobacteria	Alphaproteobacteria	Rhizobiales	Devosiaceae	Devosia	0	0	0	0	3.10693	0	0	0	0
Bacteria	Proteobacteria	Alphaproteobacteria	Rhizobiales	Hyphomicrobiaceae	Hyphomicrobium	0	0	0	0	0	-2.73095	0	0	0
Bacteria	Proteobacteria	Alphaproteobacteria	Rhizobiales	Hyphomicrobiaceae	Pedomicrobium	3.33387	3.37997	0	0	3.47733	2.72462	3.80942	0	3.05277
Bacteria	Proteobacteria	Alphaproteobacteria	Rhizobiales	Labraceae	Labrys	0	0	0	2.68187	2.96387	2.70648	0	0	0
Bacteria	Proteobacteria	Alphaproteobacteria	Rhizobiales	Methyloligellaceae	Methyloceanibacter	0	0	0	0	0	0	0	-3.03493	0
Bacteria	Proteobacteria	Alphaproteobacteria	Rhizobiales	Pleomorphomonadaceae	Prosthecomicrobium	0	0	0	0	0	0	0	0	2.31777
Bacteria	Proteobacteria	Alphaproteobacteria	Rhizobiales	Rhizobiaceae	Aliihoeflea	0	0	0	0	0	0	0	2.81677	0
Bacteria	Proteobacteria	Alphaproteobacteria	Rhizobiales	Rhizobiaceae	Allorhizobium-Neorhizobium-Pararhizobium-Rhizobium	0	2.77834	0	0	2.97074	0	0	0	0
Bacteria	Proteobacteria	Alphaproteobacteria	Rhizobiales	Rhizobiaceae	Ensifer	0	0	0	0	0	3.20983	0	0	3.088
Bacteria	Proteobacteria	Alphaproteobacteria	Rhizobiales	Rhizobiaceae	Mesorhizobium	0	0	0	0	0	0	-2.69107	0	0
Bacteria	Proteobacteria	Alphaproteobacteria	Rhizobiales	Rhizobiaceae	Shinella	0	0	0	0	0	0	0	2.29721	0
Bacteria	Proteobacteria	Alphaproteobacteria	Rhizobiales	Rhizobiales Incertae Sedis	Bauldia	-2.59667	0	-2.9218	0	2.79049	0	0	-3.39479	0
Bacteria	Proteobacteria	Alphaproteobacteria	Rhizobiales	Rhizobiales Incertae Sedis	Nordella	0	3.20903	-2.69752	2.73837	3.17849	2.94793	0	0	3.19032
Bacteria	Proteobacteria	Alphaproteobacteria	Rhizobiales	Rhizobiales Incertae Sedis	Phreatobacter	0	0	0	0	0	0	0	0	2.63771
Bacteria	Proteobacteria	Alphaproteobacteria	Rhizobiales	Rhodomicrobiaceae	Rhodomicrobium	0	0	3.07714	-3.06736	0	0	0	0	0
Bacteria	Proteobacteria	Alphaproteobacteria	Rhizobiales	Xanthobacteraceae	Afipia	0	0	0	0	0	0	0	2.72767	0
Bacteria	Proteobacteria	Alphaproteobacteria	Rhizobiales	Xanthobacteraceae	Bradyrhizobium	0	0	0	0	3.41311	-3.68069	0	0	0
Bacteria	Proteobacteria	Alphaproteobacteria	Rhizobiales	Xanthobacteraceae	Pseudolabrys	0	0	0	-3.42413	-3.50056	0	-3.52604	0	-3.47794
Bacteria	Proteobacteria	Alphaproteobacteria	Rhizobiales	Xanthobacteraceae	Rhodoplanes	0	0	0	0	0	-2.89664	0	0	0
Bacteria	Proteobacteria	Alphaproteobacteria	Rhizobiales	Xanthobacteraceae	Starkeya	0	0	0	0	0	0	0	0	2.29292
Bacteria	Proteobacteria	Alphaproteobacteria	Rhodobacterales	Rhodobacteraceae	Paracoccus	0	0	0	0	0	0	0	2.38435	0
Bacteria	Proteobacteria	Alphaproteobacteria	Rhodobacterales	Rhodobacteraceae	Rubellimicrobium	0	0	0	3.14109	2.75806	2.97893	0	0	2.79593
Bacteria	Proteobacteria	Alphaproteobacteria	Rhodospirillales	Magnetospirillaceae	Magnetospirillum	0	0	0	0	0	0	0	-2.76506	0
Bacteria	Proteobacteria	Alphaproteobacteria	Rhodospirillales	Rhodopirillaceae	Defluviicoccus	0	0	0	0	0	0	2.59211	0	2.22599
Bacteria	Proteobacteria	Alphaproteobacteria	Rickettsiales	Rickettsiaceae	Rickettsia	0	0	0	0	0	0	0	2.85797	0
Bacteria	Proteobacteria	Alphaproteobacteria	Sneathiellales	Sneathiellaceae	Ferrovibrio	0	0	0	0	0	0	0	0	2.31764
Bacteria	Proteobacteria	Alphaproteobacteria	Sphingomonadales	Sphingomonadaceae	Altererythrobacter	0	0	0	0	2.96229	2.76679	0	0	3.14157
Bacteria	Proteobacteria	Alphaproteobacteria	Sphingomonadales	Sphingomonadaceae	Blastomonas	0	0	0	0	0	0	0	4.00846	0
Bacteria	Proteobacteria	Alphaproteobacteria	Sphingomonadales	Sphingomonadaceae	Ellin6055	0	0	0	0	0	2.76636	0	0	2.40089
Bacteria	Proteobacteria	Alphaproteobacteria	Sphingomonadales	Sphingomonadaceae	Novosphingobium	0	0	0	0	0	-2.83869	0	2.17221	0
Bacteria	Proteobacteria	Alphaproteobacteria	Sphingomonadales	Sphingomonadaceae	Sphingoaurantiacus	0	0	0	2.69609	0	2.78189	0	0	2.74968
Bacteria	Proteobacteria	Alphaproteobacteria	Sphingomonadales	Sphingomonadaceae	Sphingobium	0	0	0	0	0	0	0	-3.56997	2.43772
Bacteria	Proteobacteria	Alphaproteobacteria	Sphingomonadales	Sphingomonadaceae	Sphingomonas	0	-3.946	0	0	-3.85	0	0	0	0
Bacteria	Proteobacteria	Alphaproteobacteria	Tistrellales	Geminicoccaceae	Candidatus Alysiosphaera	0	0	0	3.27913	3.15372	2.92064	0	0	3.19719
Bacteria	Proteobacteria	Alphaproteobacteria	Tistrellales	Geminicoccaceae	Geminicoccus	0	0	0	0	0	0	0	-2.55396	0
Bacteria	Proteobacteria	Alphaproteobacteria	Tistrellales	Tistrellaceae	Tistrella	0	0	0	0	0	0	0	2.02194	0
Bacteria	Proteobacteria	Alphaproteobacteria	uncultured	bacterium enrichment culture clone Anammox_49	bacterium enrichment culture clone Anammox_49	2.85166	3.23813	0	2.89017	3.46884	2.97625	0	0	2.81921
Bacteria	Proteobacteria	Deltaproteobacteria	Bdellovibrionales	Bacteriovoracaceae	Peredibacter	0	0	0	0	0	2.99563	0	0	2.31015
Bacteria	Proteobacteria	Deltaproteobacteria	Bdellovibrionales	Bdellovibrionaceae	OM27 clade	0	2.77529	0	2.53262	0	0	0	0	2.56377
Bacteria	Proteobacteria	Deltaproteobacteria	Deltaproteobacteria Incertae Sedis	Unknown Family	Deferrisoma	0	0	0	0	0	0	2.07725	0	0
Bacteria	Proteobacteria	Deltaproteobacteria	Desulfobacterales	Desulfobacteraceae	Sva0081 sediment group	0	0	0	0	0	0	0	-3.17628	0
Bacteria	Proteobacteria	Deltaproteobacteria	Desulfobacterales	Desulfobulbaceae	Desulfobulbus	0	0	0	0	0	0	0	2.92062	0
Bacteria	Proteobacteria	Deltaproteobacteria	Desulfuromonadales	Geobacteraceae	Geoalkalibacter	0	0	0	0	0	0	2.56536	0	0
Bacteria	Proteobacteria	Deltaproteobacteria	Desulfuromonadales	Geobacteraceae	Geobacter	0	0	0	0	0	0	0	3.10933	0
Bacteria	Proteobacteria	Deltaproteobacteria	Desulfuromonadales	Geobacteraceae	Geothermobacter	0	0	0	0	0	0	0	3.43607	0
Bacteria	Proteobacteria	Deltaproteobacteria	Myxococcales	Archangiaceae	Anaeromyxobacter	0	0	-3.24758	3.3374	3.49191	0	0	0	0
Bacteria	Proteobacteria	Deltaproteobacteria	Myxococcales	Archangiaceae	Cystobacter	0	0	0	0	0	0	0	2.46997	2.25242
Bacteria	Acidobacteria	Thermoanaerobaculia	Thermoanaerobaculales	Thermoanaerobaculaceae	Subgroup 10	3.3153	3.57318	0	3.3653	3.35134	0	0	-3.00266	3.23289
Bacteria	Proteobacteria	Deltaproteobacteria	Myxococcales	Haliangiaceae	Haliangium	0	0	-3.09823	3.63202	0	-3.51017	0	0	0
Bacteria	Proteobacteria	Deltaproteobacteria	Myxococcales	Nannocystaceae	Enhygromyxa sp. SIS-1	0	0	0	0	0	0	0	-3.16085	0
Bacteria	Proteobacteria	Deltaproteobacteria	Myxococcales	Nannocystaceae	Nannocystis	0	0	0	2.53173	0	0	0	0	2.6792
Bacteria	Proteobacteria	Deltaproteobacteria	Myxococcales	Nannocystaceae	Pseudenhygromyxa	0	0	0	0	0	0	0	0	2.4086
Bacteria	Proteobacteria	Deltaproteobacteria	Myxococcales	Phaselicystidaceae	Phaselicystis	0	2.9245	0	0	3.0717	0	0	0	0
Bacteria	Proteobacteria	Deltaproteobacteria	Myxococcales	Polyangiaceae	Pajaroellobacter	0	0	0	0	-2.81229	0	0	0	0
Bacteria	Proteobacteria	Deltaproteobacteria	Myxococcales	Polyangiaceae	Polyangium	0	0	0	0	0	0	0	0	2.51567
Bacteria	Proteobacteria	Deltaproteobacteria	Myxococcales	Polyangiaceae	Sorangium	0	2.9213	0	0	0	-2.66534	0	0	0
Bacteria	Proteobacteria	Deltaproteobacteria	Myxococcales	Sandaracinaceae	Sandaracinus	2.96883	0	0	0	0	0	0	0	0
Bacteria	Proteobacteria	Deltaproteobacteria	Myxococcales	Vulgatibacteraceae	Vulgatibacter	2.64432	0	0	2.55394	0	0	2.48695	0	0
Bacteria	Proteobacteria	Deltaproteobacteria	Myxococcales	mle1-27	Myxococcales bacterium Gsoil 473	0	0	0	0	0	0	0	-4.2174	2.31465
Bacteria	Proteobacteria	Deltaproteobacteria	Oligoflexales	Oligoflexaceae	Oligoflexus	0	0	0	0	0	0	0	0	2.24324
Bacteria	Proteobacteria	Deltaproteobacteria	Syntrophobacterales	Syntrophobacteraceae	Desulfovirga	-2.8508	0	0	0	0	0	0	-3.41285	0
Bacteria	Proteobacteria	Gammaproteobacteria	Acidiferrobacterales	Acidiferrobacteraceae	Sulfurifustis	0	0	0	0	0	0	0	2.18491	0
Bacteria	Proteobacteria	Gammaproteobacteria	Acidithiobacillales	Acidithiobacillaceae	KCM-B-112	0	0	0	0	0	0	0	3.11721	0
Bacteria	Actinobacteria	Acidimicrobiia	IMCC26256	bacterium enrichment culture clone auto73_4W	bacterium enrichment culture clone auto73_4W	0	0	0	0	-2.94535	-3.06165	0	0	-2.56387
Bacteria	Proteobacteria	Gammaproteobacteria	Betaproteobacteriales	Burkholderiaceae	Azohydromonas	0	0	0	3.09189	0	0	0	-2.90879	2.98272
Bacteria	Proteobacteria	Gammaproteobacteria	Betaproteobacteriales	Burkholderiaceae	Burkholderia-Caballeronia-Paraburkholderia	0	0	0	-2.65149	2.93284	0	0	0	-4.01785
Bacteria	Proteobacteria	Gammaproteobacteria	Betaproteobacteriales	Burkholderiaceae	Comamonas	0	0	0	0	0	0	0	0	2.34785
Bacteria	Proteobacteria	Gammaproteobacteria	Betaproteobacteriales	Burkholderiaceae	Cupriavidus	0	0	0	0	0	0	0	0	2.39663
Bacteria	Proteobacteria	Gammaproteobacteria	Betaproteobacteriales	Burkholderiaceae	Herbaspirillum	0	0	0	0	0	-2.85141	0	-3.06958	0
Bacteria	Proteobacteria	Gammaproteobacteria	Betaproteobacteriales	Burkholderiaceae	Massilia	0	0	0	0	2.99321	3.21232	0	0	0
Bacteria	Proteobacteria	Gammaproteobacteria	Betaproteobacteriales	Burkholderiaceae	Noviherbaspirillum	0	0	0	2.84014	3.24536	3.24005	0	0	0
Bacteria	Proteobacteria	Gammaproteobacteria	Betaproteobacteriales	Burkholderiaceae	Pandoraea	0	0	0	0	0	0	0	-2.41069	-2.38709
Bacteria	Proteobacteria	Gammaproteobacteria	Betaproteobacteriales	Burkholderiaceae	Piscinibacter	0	0	0	0	0	0	0	4.68177	0
Bacteria	Proteobacteria	Gammaproteobacteria	Betaproteobacteriales	Burkholderiaceae	Pseudoduganella	0	0	-2.78923	0	0	0	0	2.04382	0
Bacteria	Proteobacteria	Gammaproteobacteria	Betaproteobacteriales	Burkholderiaceae	Ralstonia	0	0	0	0	0	-3.2104	0	2.80011	-3.03513
Bacteria	Proteobacteria	Gammaproteobacteria	Betaproteobacteriales	Burkholderiaceae	Ramlibacter	0	0	0	0	0	3.30604	0	0	3.26416
Bacteria	Proteobacteria	Gammaproteobacteria	Betaproteobacteriales	Burkholderiaceae	Sutterella	0	0	0	0	0	0	-2.31875	0	0
Bacteria	Proteobacteria	Gammaproteobacteria	Betaproteobacteriales	Chromobacteriaceae	Crenobacter	0	0	0	0	0	-2.70026	0	0	-2.3701
Bacteria	Proteobacteria	Gammaproteobacteria	Betaproteobacteriales	Chromobacteriaceae	Pseudogulbenkiania	0	0	0	0	0	0	0	0	-2.41951
Bacteria	Proteobacteria	Gammaproteobacteria	Betaproteobacteriales	Gallionellaceae	Sideroxydans	0	0	0	0	0	0	0	-2.85606	0
Bacteria	Proteobacteria	Gammaproteobacteria	Betaproteobacteriales	Methylophilaceae	MM2	0	0	0	0	0	0	0	-4.25034	0
Bacteria	Proteobacteria	Gammaproteobacteria	Betaproteobacteriales	Nitrosomonadaceae	Ellin6067	0	0	0	0	0	0	-3.06639	3.33416	2.92975
Bacteria	Proteobacteria	Gammaproteobacteria	Betaproteobacteriales	Nitrosomonadaceae	MND1	4.01727	0	-2.9987	3.43851	3.65332	3.34897	0	0	3.79369
Bacteria	Proteobacteria	Gammaproteobacteria	Betaproteobacteriales	Nitrosomonadaceae	mle1-7	3.09241	0	0	3.05874	0	0	3.20819	0	3.08313
Bacteria	Proteobacteria	Gammaproteobacteria	Betaproteobacteriales	Nitrosomonadaceae	oc32	0	0	0	0	0	0	2.21193	0	0
Bacteria	Proteobacteria	Gammaproteobacteria	Betaproteobacteriales	Rhodocyclaceae	Azoarcus	0	0	0	0	0	0	0	2.83776	0
Bacteria	Proteobacteria	Gammaproteobacteria	Betaproteobacteriales	Rhodocyclaceae	Azospira	0	0	0	0	0	0	0	2.60907	0
Bacteria	Proteobacteria	Gammaproteobacteria	Betaproteobacteriales	Rhodocyclaceae	Azovibrio	0	0	0	0	0	0	-2.3515	0	2.47091
Bacteria	Proteobacteria	Gammaproteobacteria	Betaproteobacteriales	Rhodocyclaceae	Uliginosibacterium	0	0	0	0	0	0	0	3.4305	0
Bacteria	Actinobacteria	Acidimicrobiia	Microtrichales	Iamiaceae	Iamia	0	0	0	0	0	0	0	3.64819	3.31215
Bacteria	Proteobacteria	Gammaproteobacteria	Cellvibrionales	Spongiibacteraceae	BD1-7 clade	0	0	0	0	0	0	0	0	2.58374
Bacteria	Proteobacteria	Gammaproteobacteria	Coxiellales	Coxiellaceae	Coxiella	0	0	0	0	0	0	0	2.80657	0
Bacteria	Proteobacteria	Gammaproteobacteria	Diplorickettsiales	Diplorickettsiaceae	Aquicella	0	0	0	2.33964	0	0	-2.51711	0	0
Bacteria	Proteobacteria	Gammaproteobacteria	Ectothiorhodospirales	Thioalkalispiraceae	SS1-B-09-64	0	0	0	0	0	0	0	4.08555	0
Bacteria	Proteobacteria	Gammaproteobacteria	Enterobacteriales	Enterobacteriaceae	Buchnera	0	0	0	0	0	0	0	3.41777	0
Bacteria	Proteobacteria	Gammaproteobacteria	Enterobacteriales	Enterobacteriaceae	Pantoea	0	0	0	0	0	0	0	-2.60679	0
Bacteria	Proteobacteria	Gammaproteobacteria	Gammaproteobacteria Incertae Sedis	Unknown Family	Acidibacter	0	0	0	0	0	-3.12323	-3.2772	3.05457	0
Bacteria	Proteobacteria	Gammaproteobacteria	Gammaproteobacteria Incertae Sedis	Unknown Family	Candidatus Ovatusbacter	0	0	0	0	0	0	0	-3.45946	0
Bacteria	Proteobacteria	Gammaproteobacteria	Methylococcales	Methylococcaceae	Methylocaldum	0	0	0	0	0	0	2.33519	0	0
Bacteria	Proteobacteria	Gammaproteobacteria	Methylococcales	Methylomonaceae	Crenothrix	0	0	0	0	0	0	0	2.29197	0
Bacteria	Proteobacteria	Gammaproteobacteria	Nitrosococcales	Nitrosococcaceae	Nitrosococcus	0	0	0	0	0	0	0	-2.67396	0
Bacteria	Proteobacteria	Gammaproteobacteria	Oceanospirillales	Hahellaceae	Hahella	0	0	0	0	0	0	0	3.53295	0
Bacteria	Proteobacteria	Gammaproteobacteria	Oceanospirillales	Halomonadaceae	Halomonas	0	2.9216	0	2.49411	2.70764	0	0	3.01669	2.28671
Bacteria	Proteobacteria	Gammaproteobacteria	Oceanospirillales	Pseudohongiellaceae	BIyi10	0	0	0	0	0	0	0	0	2.20936
Bacteria	Proteobacteria	Gammaproteobacteria	Pseudomonadales	Moraxellaceae	Permianibacter	0	0	0	0	0	0	0	-4.48895	0
Bacteria	Proteobacteria	Gammaproteobacteria	Pseudomonadales	Pseudomonadaceae	Pseudomonas	0	3.04801	0	0	0	0	0	0	2.30511
Bacteria	Proteobacteria	Gammaproteobacteria	Salinisphaerales	Solimonadaceae	Nevskia	0	0	0	0	-3.02827	-2.90933	0	0	-2.71106
Bacteria	Proteobacteria	Gammaproteobacteria	Salinisphaerales	Solimonadaceae	Panacagrimonas	0	0	0	0	0	0	0	0	2.47388
Bacteria	Proteobacteria	Gammaproteobacteria	Steroidobacterales	Steroidobacteraceae	Steroidobacter	3.26486	3.3408	0	3.36345	3.41812	3.26581	0	0	3.48146
Bacteria	Proteobacteria	Gammaproteobacteria	Steroidobacterales	Woeseiaceae	JTB255 marine benthic group	0	0	0	0	0	0	0	0	2.22215
Bacteria	Proteobacteria	Gammaproteobacteria	Xanthomonadales	Rhodanobacteraceae	Dyella	0	0	0	0	0	-3.11387	-2.33355	0	-3.42613
Bacteria	Proteobacteria	Gammaproteobacteria	Xanthomonadales	Rhodanobacteraceae	Rhodanobacter	0	0	0	0	-2.92572	-3.20525	0	0	-3.24756
Bacteria	Proteobacteria	Gammaproteobacteria	Xanthomonadales	Rhodanobacteraceae	Rudaea	0	0	0	0	0	0	0	0	-2.50606
Bacteria	Proteobacteria	Gammaproteobacteria	Xanthomonadales	Rhodanobacteraceae	Tahibacter	0	0	0	0	0	0	0	0	2.19972
Bacteria	Proteobacteria	Gammaproteobacteria	Xanthomonadales	Xanthomonadaceae	Arenimonas	0	0	0	0	0	-2.80572	0	0	2.41762
Bacteria	Proteobacteria	Gammaproteobacteria	Xanthomonadales	Xanthomonadaceae	Luteimonas	0	0	0	0	0	0	-2.40437	0	0
Bacteria	Proteobacteria	Gammaproteobacteria	Xanthomonadales	Xanthomonadaceae	Lysobacter	0	0	0	2.8755	0	3.16389	0	0	3.0261
Bacteria	Proteobacteria	Gammaproteobacteria	Xanthomonadales	Xanthomonadaceae	Pseudoxanthomonas	0	0	-2.65506	0	0	2.64709	0	0	2.40815
Bacteria	Proteobacteria	Gammaproteobacteria	Xanthomonadales	Xanthomonadaceae	Thermomonas	0	0	0	0	0	0	0	2.10002	0
Bacteria	Rokubacteria	NC10	Methylomirabilales	Methylomirabilaceae	Sh765B-TzT-35	0	0	0	0	0	0	2.77018	0	0
Bacteria	Rokubacteria	NC10	Rokubacteriales	bacterium WX65	bacterium WX65	0	3.4948	0	3.06864	3.52337	2.95686	0	-2.13857	3.08118
Bacteria	Synergistetes	Synergistia	Synergistales	Synergistaceae	Cloacibacillus	0	0	0	0	0	0	0	-4.35207	0
Bacteria	Verrucomicrobia	Verrucomicrobiae	Chthoniobacterales	Chthoniobacteraceae	Candidatus Udaeobacter	0	0	0	3.45333	3.72363	3.63705	0	0	0
Bacteria	Verrucomicrobia	Verrucomicrobiae	Chthoniobacterales	Chthoniobacteraceae	Chthoniobacter	0	0	0	0	0	-3.65558	0	0	-3.43416
Bacteria	Verrucomicrobia	Verrucomicrobiae	Chthoniobacterales	Chthoniobacteraceae	LD29	0	0	0	-3.4116	0	-3.71213	-2.08846	0	-3.77003
Bacteria	Verrucomicrobia	Verrucomicrobiae	Chthoniobacterales	Terrimicrobiaceae	FukuN18 freshwater group	0	0	0	0	0	0	0	0	-2.56416
Bacteria	Verrucomicrobia	Verrucomicrobiae	Chthoniobacterales	Terrimicrobiaceae	Terrimicrobium	0	0	0	0	0	2.86588	0	0	0
Bacteria	Verrucomicrobia	Verrucomicrobiae	Chthoniobacterales	Xiphinematobacteraceae	Candidatus Xiphinematobacter	0	0	-3.82618	2.39959	0	0	0	2.847	-3.75097
Bacteria	Verrucomicrobia	Verrucomicrobiae	Opitutales	Opitutaceae	Alterococcus	0	0	0	0	0	0	0	0	2.4929
Bacteria	Verrucomicrobia	Verrucomicrobiae	Opitutales	Opitutaceae	Lacunisphaera	0	0	0	0	0	0	0	0	2.32442
Bacteria	Verrucomicrobia	Verrucomicrobiae	Opitutales	Opitutaceae	Opitutus	0	0	0	2.61848	0	0	0	2.07626	0
Bacteria	Verrucomicrobia	Verrucomicrobiae	Opitutales	Puniceicoccaceae	Cerasicoccus	0	0	0	0	0	0	0	-3.4175	0
Bacteria	Verrucomicrobia	Verrucomicrobiae	Pedosphaerales	Pedosphaeraceae	ADurb.Bin063-1	0	0	0	0	0	-3.56119	0	0	0
Bacteria	Verrucomicrobia	Verrucomicrobiae	Verrucomicrobiales	Akkermansiaceae	Akkermansia	0	0	0	0	0	0	-2.7103	0	0
Bacteria	Verrucomicrobia	Verrucomicrobiae	Verrucomicrobiales	Rubritaleaceae	Luteolibacter	0	0	0	0	2.81474	3.07257	0	0	3.08895
Bacteria	Verrucomicrobia	Verrucomicrobiae	Verrucomicrobiales	Verrucomicrobiaceae	Prosthecobacter	0	0	0	0	0	0	2.25552	0	0
Bacteria	Verrucomicrobia	Verrucomicrobiae	Verrucomicrobiales	Verrucomicrobiaceae	Roseimicrobium	0	2.80022	0	2.58954	2.79637	0	0	0	2.86129
Bacteria	Verrucomicrobia	Verrucomicrobiae	Verrucomicrobiales	Verrucomicrobiaceae	Verrucomicrobium	0	0	0	0	0	-2.94573	0	0	0
Bacteria	WPS-2	Burkholderiales bacterium Beta_02	Burkholderiales bacterium Beta_02	Burkholderiales bacterium Beta_02	Burkholderiales bacterium Beta_02	0	0	0	0	0	0	0	0	2.41599
Bacteria	Actinobacteria	Actinobacteria	Bifidobacteriales	Bifidobacteriaceae	Bifidobacterium	0	0	0	0	0	0	0	-2.82103	0
Bacteria	Actinobacteria	Actinobacteria	Catenulisporales	Actinospicaceae	Actinospica	0	-2.94085	3.65124	-2.86909	0	-3.06936	0	0	-3.96743
Bacteria	Actinobacteria	Actinobacteria	Catenulisporales	Catenulisporaceae	Catenulispora	0	0	0	-2.82388	-3.1169	-3.91796	0	0	-3.91152
Bacteria	Actinobacteria	Actinobacteria	Corynebacteriales	Mycobacteriaceae	Mycobacterium	0	0	0	0	3.5177	3.53764	0	0	3.46557
Bacteria	Actinobacteria	Actinobacteria	Corynebacteriales	Nocardiaceae	Nocardia	-2.76944	0	0	0	0	2.85447	-2.10951	2.38111	0
Bacteria	Actinobacteria	Actinobacteria	Frankiales	Acidothermaceae	Acidothermus	0	-4.18371	0	-4.18339	-4.28088	-4.08697	-4.02075	0	-4.05414
Bacteria	Actinobacteria	Actinobacteria	Frankiales	Cryptosporangiaceae	Fodinicola	0	0	0	0	0	3.00187	0	2.53828	0
Bacteria	Actinobacteria	Actinobacteria	Frankiales	Frankiaceae	Jatrophihabitans	-3.76262	-3.78449	0	-3.91335	-3.78818	-3.90409	-3.79638	0	-3.95392
Bacteria	Actinobacteria	Actinobacteria	Frankiales	Geodermatophilaceae	Blastococcus	0	0	0	0	0	2.85632	0	0	2.39621
Bacteria	Actinobacteria	Actinobacteria	Frankiales	Geodermatophilaceae	Geodermatophilus	0	0	0	-4.21034	-4.07299	-3.82109	0	0	-3.47668
Bacteria	Actinobacteria	Actinobacteria	Frankiales	Geodermatophilaceae	Modestobacter	0	0	2.73446	0	0	0	0	0	0
Bacteria	Actinobacteria	Actinobacteria	Glycomycetales	Glycomycetaceae	Glycomyces	0	0	0	0	0	4.12577	0	0	3.2198
Bacteria	Actinobacteria	Actinobacteria	Kineosporiales	Kineosporiaceae	Angustibacter	0	0	0	-2.61856	0	0	0	2.18588	0
Bacteria	Actinobacteria	Actinobacteria	Micrococcales	Cellulomonadaceae	Actinotalea	0	0	0	0	0	0	0	-2.78828	0
Bacteria	Actinobacteria	Actinobacteria	Micrococcales	Intrasporangiaceae	Lapillicoccus	0	0	0	0	-3.00847	-2.74328	0	0	0
Bacteria	Actinobacteria	Actinobacteria	Micrococcales	Intrasporangiaceae	Terrabacter	0	-3.20006	0	-3.04308	-3.5622	-3.32794	-2.11988	0	-3.04229
Archaea	Thaumarchaeota	Nitrososphaeria	Nitrosopumilales	Nitrosopumilaceae	Candidatus Nitrosotenuis	0	0	0	0	0	0	0	2.3605	0
Bacteria	Actinobacteria	Actinobacteria	Micrococcales	Microbacteriaceae	Agromyces	0	0	0	3.18009	0	2.9175	0	0	3.24873
Bacteria	Actinobacteria	Actinobacteria	Micrococcales	Microbacteriaceae	Amnibacterium	0	0	0	-2.63996	0	0	0	0	0
Archaea	Thaumarchaeota	Nitrososphaeria	Nitrososphaerales	Nitrososphaeraceae	Candidatus Nitrocosmicus	3.3612	0	0	0	0	0	0	0	0
Bacteria	Actinobacteria	Actinobacteria	Micrococcales	Micrococcaceae	Arthrobacter	0	0	2.87492	0	0	0	0	0	0
Bacteria	Actinobacteria	Actinobacteria	Micrococcales	Micrococcaceae	Sinomonas	0	-3.32112	0	-3.2783	-3.67149	-3.69201	0	0	-3.26332
Bacteria	Actinobacteria	Actinobacteria	Micrococcales	Promicromonosporaceae	Promicromonospora	0	0	0	0	0	3.20814	0	3.02924	0
Archaea	Thaumarchaeota	Nitrososphaeria	Nitrososphaerales	Nitrososphaeraceae	Candidatus Nitrososphaera	3.27804	0	0	3.12013	3.24804	3.25319	0	2.4428	0
Bacteria	Actinobacteria	Actinobacteria	Micromonosporales	Micromonosporaceae	Actinocatenispora	0	0	0	0	0	0	0	3.07336	0
Bacteria	Actinobacteria	Actinobacteria	Micromonosporales	Micromonosporaceae	Actinoplanes	-2.88002	3.14109	0	0	3.32891	3.11972	-3.27375	0	0
Bacteria	Actinobacteria	Actinobacteria	Micromonosporales	Micromonosporaceae	Allocatelliglobosispora	0	0	0	0	0	0	0	0	2.20751
Bacteria	Actinobacteria	Actinobacteria	Micromonosporales	Micromonosporaceae	Asanoa	0	0	0	0	0	0	0	0	2.20966
Bacteria	Actinobacteria	Actinobacteria	Micromonosporales	Micromonosporaceae	Catellatospora	0	0	0	0	0	0	0	2	2.69599
Bacteria	Actinobacteria	Actinobacteria	Micromonosporales	Micromonosporaceae	Dactylosporangium	0	3.26195	0	3.09149	3.29984	2.89967	0	0	0
Bacteria	Actinobacteria	Actinobacteria	Micromonosporales	Micromonosporaceae	Hamadaea	0	0	0	0	3.16398	3.05077	0	0	2.35565
Bacteria	Actinobacteria	Actinobacteria	Micromonosporales	Micromonosporaceae	Luedemannella	0	0	0	3.37845	3.47113	0	0	0	0
Bacteria	Actinobacteria	Actinobacteria	Micromonosporales	Micromonosporaceae	Micromonospora	0	0	0	0	3.556	3.22767	0	0	2.81311
Bacteria	Actinobacteria	Actinobacteria	Micromonosporales	Micromonosporaceae	Phytohabitans	0	0	0	0	0	0	0	0	3.08677
Bacteria	Actinobacteria	Actinobacteria	Micromonosporales	Micromonosporaceae	Phytomonospora	0	0	0	0	0	2.719	0	0	2.14364
Bacteria	Actinobacteria	Actinobacteria	Micromonosporales	Micromonosporaceae	Planosporangium	0	3.24039	0	0	3.33278	0	0	-2.61501	-2.60848
Bacteria	Actinobacteria	Actinobacteria	Micromonosporales	Micromonosporaceae	Virgisporangium	0	0	0	3.10927	0	0	2.82483	0	0
Bacteria	Actinobacteria	Actinobacteria	Propionibacteriales	Nocardioidaceae	Actinopolymorpha	0	0	0	0	0	0	0	0	2.44182
Bacteria	Actinobacteria	Actinobacteria	Propionibacteriales	Nocardioidaceae	Aeromicrobium	0	0	0	0	0	3.08325	0	0	2.8405
Bacteria	Actinobacteria	Actinobacteria	Propionibacteriales	Nocardioidaceae	Flindersiella	0	0	0	0	0	0	0	0	2.45074
Bacteria	Actinobacteria	Actinobacteria	Propionibacteriales	Nocardioidaceae	Kribbella	-3.00815	3.1861	3.48557	0	3.37487	3.91996	0	0	3.45757
Bacteria	Actinobacteria	Actinobacteria	Propionibacteriales	Nocardioidaceae	Marmoricola	0	0	0	0	-3.01704	0	0	0	0
Bacteria	Actinobacteria	Actinobacteria	Propionibacteriales	Nocardioidaceae	Nocardioides	0	0	0	3.80574	3.89248	4.22526	0	0	4.05072
Bacteria	Actinobacteria	Actinobacteria	Propionibacteriales	Propionibacteriaceae	Haloactinopolyspora	0	0	0	0	0	0	0	-3.2933	0
Bacteria	Actinobacteria	Actinobacteria	Pseudonocardiales	Pseudonocardiaceae	Actinokineospora	0	0	0	0	0	0	0	2.06365	0
Bacteria	Actinobacteria	Actinobacteria	Pseudonocardiales	Pseudonocardiaceae	Actinomycetospora	0	0	0	2.93926	0	0	0	0	0
Bacteria	Actinobacteria	Actinobacteria	Pseudonocardiales	Pseudonocardiaceae	Actinophytocola	0	3.39516	0	3.51671	3.37259	3.28811	-3.50989	0	3.242
Bacteria	Actinobacteria	Actinobacteria	Pseudonocardiales	Pseudonocardiaceae	Actinopolyspora	0	-2.79484	0	0	-2.60167	-2.66226	0	0	-2.46756
Bacteria	Actinobacteria	Actinobacteria	Pseudonocardiales	Pseudonocardiaceae	Amycolatopsis	0	0	3.49877	-3.41136	2.67558	3.93617	-3.12649	0	0
Bacteria	Actinobacteria	Actinobacteria	Pseudonocardiales	Pseudonocardiaceae	Crossiella	0	-3.23817	3.14534	-3.48298	-3.16184	-3.39998	-3.52236	2.68999	-3.19052
Bacteria	Actinobacteria	Actinobacteria	Pseudonocardiales	Pseudonocardiaceae	Kibdelosporangium	0	0	0	0	0	3.14663	0	0	2.97859
Bacteria	Actinobacteria	Actinobacteria	Pseudonocardiales	Pseudonocardiaceae	Lechevalieria	0	0	0	0	0	3.44703	0	3.58689	3.55757
Bacteria	Actinobacteria	Actinobacteria	Pseudonocardiales	Pseudonocardiaceae	Longimycelium	0	0	0	0	0	0	-2.13051	0	0
Bacteria	Actinobacteria	Actinobacteria	Pseudonocardiales	Pseudonocardiaceae	Pseudonocardia	-3.15906	0	0	3.55056	3.35098	3.62409	0	0	3.48732
Bacteria	Actinobacteria	Actinobacteria	Pseudonocardiales	Pseudonocardiaceae	Saccharopolyspora	0	2.94142	2.87833	0	0	2.79265	0	0	2.81656
Bacteria	Actinobacteria	Actinobacteria	Pseudonocardiales	Pseudonocardiaceae	Saccharothrix	0	0	0	0	0	2.97955	0	2.51225	2.61553
Bacteria	Actinobacteria	Actinobacteria	Streptomycetales	Streptomycetaceae	Kitasatospora	0	0	0	0	0	0	0	0	-2.9969
Bacteria	Actinobacteria	Actinobacteria	Streptomycetales	Streptomycetaceae	Streptomyces	0	0	0	-4.19023	3.8614	4.54072	0	2.34422	0
Archaea	Thaumarchaeota	Nitrososphaeria	Nitrosotaleales	Nitrosotaleaceae	Candidatus Nitrosotalea	0	0	0	0	-2.59527	0	0	0	-2.3762
Bacteria	Actinobacteria	Actinobacteria	Streptosporangiales	Streptosporangiaceae	Microbispora	0	0	2.76955	0	0	0	0	0	-2.40871
Bacteria	Actinobacteria	Actinobacteria	Streptosporangiales	Streptosporangiaceae	Nonomuraea	2.89405	0	0	2.81072	2.85752	3.24089	0	0	2.9016
Bacteria	Actinobacteria	Actinobacteria	Streptosporangiales	Streptosporangiaceae	Planobispora	0	0	0	0	0	0	0	-3.7037	0
Bacteria	Actinobacteria	Actinobacteria	Streptosporangiales	Streptosporangiaceae	Sphaerisporangium	0	0	-2.85328	2.65478	0	0	0	0	0
Bacteria	Actinobacteria	Actinobacteria	Streptosporangiales	Streptosporangiales Incertae Sedis	Motilibacter	0	0	0	-3.47047	-3.22932	-3.27065	0	0	-2.82174
Bacteria	Actinobacteria	Actinobacteria	Streptosporangiales	Thermomonosporaceae	Actinoallomurus	0	-3.40292	0	-3.57487	0	0	-3.76844	0	-2.83268
Bacteria	Actinobacteria	Actinobacteria	Streptosporangiales	Thermomonosporaceae	Actinocorallia	0	0	0	0	0	2.91714	0	0	2.42251
Bacteria	Actinobacteria	Actinobacteria	Streptosporangiales	Thermomonosporaceae	Actinomadura	0	0	0	0	0	0	-3.89142	4.02046	0
Bacteria	Actinobacteria	Coriobacteriia	Coriobacteriales	Coriobacteriaceae	Collinsella	0	0	0	0	0	0	0	-2.61055	0
Bacteria	Actinobacteria	Coriobacteriia	Coriobacteriales	Eggerthellaceae	Enterorhabdus	0	0	0	0	0	0	0	2.95416	0
Bacteria	Actinobacteria	MB-A2-108	Actinobacteria bacterium RBG_19FT_COMBO_70_19	Actinobacteria bacterium RBG_19FT_COMBO_70_19	Actinobacteria bacterium RBG_19FT_COMBO_70_19	0	0	0	0	0	0	2.61767	0	0
Bacteria	Actinobacteria	Rubrobacteria	Rubrobacterales	Rubrobacteriaceae	Rubrobacter	0	3.69117	0	3.85786	3.70752	3.4494	3.95379	0	3.23148
Bacteria	Actinobacteria	Thermoleophilia	Gaiellales	Gaiellaceae	Gaiella	0	0	0	3.86788	3.60504	0	0	0	0
Bacteria	Actinobacteria	Thermoleophilia	Gaiellales	uncultured	Gaiella sp. EBR4-RS1	2.76114	0	0	0	0	0	0	3.3674	0
Bacteria	Actinobacteria	Thermoleophilia	Gaiellales	uncultured	bacterium Ellin6515	-2.85908	-3.36297	0	-3.07422	-3.3173	-3.19664	0	-2.90925	-3.0566
Bacteria	Actinobacteria	Thermoleophilia	Gaiellales	uncultured	bacterium Ellin6517	0	0	0	-3.15652	-2.74847	-3.02896	-2.34489	0	-2.6726
Bacteria	Actinobacteria	Thermoleophilia	Gaiellales	uncultured	bacterium Ellin7530	-3.28664	-3.42333	0	-3.45129	-3.11701	-3.26063	-3.38846	0	-3.34955
Bacteria	Acidobacteria	Acidobacteriia	Acidobacteriales	Acidobacteriaceae (Subgroup 1)	Edaphobacter	0	0	2.91069	0	0	0	0	0	0
Bacteria	Acidobacteria	Acidobacteriia	Acidobacteriales	Acidobacteriaceae (Subgroup 1)	Granulicella	0	-2.82453	0	-3.03296	-3.14335	-3.06536	0	2.85169	-2.92334
Bacteria	Actinobacteria	Thermoleophilia	Solirubrobacterales	Solirubrobacteraceae	Conexibacter	-4.07264	-4.07973	0	-4.09716	-4.05891	-3.92502	0	2.02457	-4.09401
Bacteria	Acidobacteria	Acidobacteriia	Acidobacteriales	Acidobacteriaceae (Subgroup 1)	Occallatibacter	0	0	0	-2.91697	-2.83885	-3.2878	0	0	-3.03646
Bacteria	Actinobacteria	Thermoleophilia	Solirubrobacterales	Solirubrobacteraceae	Parviterribacter	0	0	0	3.15825	0	2.70095	3.13762	0	3.03296
Bacteria	Actinobacteria	Thermoleophilia	Solirubrobacterales	Solirubrobacteraceae	Patulibacter	0	0	0	0	0	0	0	-4.2334	0
Bacteria	Actinobacteria	Thermoleophilia	Solirubrobacterales	Solirubrobacteraceae	Solirubrobacter	0	3.7964	0	3.7339	4.07554	4.07077	0	0	4.07306
Bacteria	Acidobacteria	Acidobacteriia	Acidobacteriales	Acidobacteriaceae (Subgroup 1)	Terracidiphilus	0	0	0	0	0	0	0	2.94569	-3.04703
Bacteria	Armatimonadetes	Chthonomonadetes	Chthonomonadales	Chthonomonadaceae	Chthonomonas	0	0	0	-3.03844	-3.42271	-3.60042	0	-2.43627	-3.42008
Bacteria	Armatimonadetes	Fimbriimonadia	Fimbriimonadales	Fimbriimonadaceae	Fimbriimonas	0	0	0	0	0	0	0	0	-2.50669
Bacteria	Acidobacteria	Acidobacteriia	Acidobacteriales	Koribacteraceae	Candidatus Koribacter	-3.56605	-3.64991	0	-3.04769	-3.64825	-3.63167	0	0	-3.56557
Bacteria	Acidobacteria	Acidobacteriia	Acidobacteriales	uncultured	Acidobacteria bacterium LWQ13	0	0	0	0	0	2.70589	-2.59655	0	0
Bacteria	Bacteroidetes	Bacteroidia	Bacteroidales	Bacteroidaceae	Bacteroides	0	0	0	0	0	0	-2.39782	0	0
Bacteria	Bacteroidetes	Bacteroidia	Bacteroidales	Prevotellaceae	Paraprevotella	0	0	0	0	0	0	0	2.62714	0
Bacteria	Bacteroidetes	Bacteroidia	Bacteroidales	Prevotellaceae	Prevotella 9	0	0	0	0	0	0	-2.58423	0	0
Bacteria	Bacteroidetes	Bacteroidia	Chitinophagales	Chitinophagaceae	Chitinophaga	0	0	0	0	0	3.28765	0	-3.15204	0
Bacteria	Bacteroidetes	Bacteroidia	Chitinophagales	Chitinophagaceae	Flaviaesturariibacter	0	0	-2.88364	-2.53958	0	0	0	0	0
Bacteria	Bacteroidetes	Bacteroidia	Chitinophagales	Chitinophagaceae	Flavisolibacter	0	0	0	2.9274	0	3.40708	0	0	3.08995
Bacteria	Bacteroidetes	Bacteroidia	Chitinophagales	Chitinophagaceae	Flavitalea	0	0	0	2.47067	0	2.88829	0	0	2.48643
Bacteria	Bacteroidetes	Bacteroidia	Chitinophagales	Chitinophagaceae	Heliimonas	0	0	0	0	0	-2.9277	0	0	0
Bacteria	Bacteroidetes	Bacteroidia	Chitinophagales	Chitinophagaceae	Parafilimonas	0	0	0	0	0	0	0	2.47464	0
Bacteria	Bacteroidetes	Bacteroidia	Chitinophagales	Chitinophagaceae	Parasegetibacter	0	0	0	0	0	0	0	-2.12997	0
Bacteria	Bacteroidetes	Bacteroidia	Chitinophagales	Chitinophagaceae	Taibaiella	0	0	0	0	0	0	0	0	-2.52987
Bacteria	Bacteroidetes	Bacteroidia	Chitinophagales	Chitinophagaceae	Terrimonas	0	0	0	0	0	0	0	0	2.9741
Bacteria	Bacteroidetes	Bacteroidia	Chitinophagales	Saprospiraceae	Phaeodactylibacter	0	0	0	0	0	0	0	3.15076	0
Bacteria	Bacteroidetes	Bacteroidia	Cytophagales	Amoebophilaceae	Candidatus Amoebophilus	0	0	0	0	0	0	0	-4.23864	0
Bacteria	Bacteroidetes	Bacteroidia	Cytophagales	Amoebophilaceae	Candidatus Cardinium	0	0	0	0	0	0	0	2.34452	0
Bacteria	Bacteroidetes	Bacteroidia	Cytophagales	Cytophagaceae	Rhodocytophaga	0	0	0	0	0	0	2.11322	-2.95229	0
Archaea	Euryarchaeota	Halobacteria	Halobacteriales	Halomicrobiaceae	Halomarina	0	0	0	0	0	0	0	3.03405	0
Bacteria	Bacteroidetes	Bacteroidia	Cytophagales	Hymenobacteraceae	Adhaeribacter	2.86692	0	0	0	3.51699	0	0	0	2.23325
Bacteria	Bacteroidetes	Bacteroidia	Cytophagales	Microscillaceae	Chryseolinea	0	0	0	0	0	0	0	-3.67048	0
Bacteria	Bacteroidetes	Bacteroidia	Cytophagales	Microscillaceae	Flexibacter	0	0	0	0	0	0	0	2.42893	0
Bacteria	Bacteroidetes	Bacteroidia	Cytophagales	Spirosomaceae	Larkinella	0	0	0	0	0	0	0	0	2.54375
Bacteria	Bacteroidetes	Bacteroidia	Cytophagales	Spirosomaceae	Nibrella	0	0	0	0	0	0	0	3.83195	0
Bacteria	Bacteroidetes	Bacteroidia	Flavobacteriales	Crocinitomicaceae	Fluviicola	0	0	0	0	0	0	0	0	2.35975
Bacteria	Bacteroidetes	Bacteroidia	Sphingobacteriales	Sphingobacteriaceae	Mucilaginibacter	0	0	0	0	0	-3.37234	0	0	-2.85743
Bacteria	Bacteroidetes	Bacteroidia	Sphingobacteriales	Sphingobacteriaceae	Olivibacter	0	0	0	0	0	2.72632	0	0	0
Bacteria	Bacteroidetes	Bacteroidia	Sphingobacteriales	Sphingobacteriaceae	Parapedobacter	0	0	0	0	0	0	0	4.08581	0
Bacteria	Acidobacteria	Acidobacteriia	Solibacterales	Solibacteraceae (Subgroup 3)	AKIW659	-2.99085	0	0	0	-2.62986	0	0	0	0
Bacteria	Bacteroidetes	Bacteroidia	Sphingobacteriales	Sphingobacteriaceae	Pedobacter	0	0	0	0	0	0	0	2.6531	0
Bacteria	Bacteroidetes	Bacteroidia	Sphingobacteriales	Sphingobacteriaceae	Sphingobacterium	0	0	0	0	0	0	0	2.62029	0
Bacteria	Acidobacteria	Acidobacteriia	Solibacterales	Solibacteraceae (Subgroup 3)	Bryobacter	0	-3.60788	0	-3.54429	-3.83759	-3.86119	0	0	0
Bacteria	Acidobacteria	Acidobacteriia	Solibacterales	Solibacteraceae (Subgroup 3)	Candidatus Solibacter	0	0	0	-3.3505	-3.59831	-3.7391	-3.24948	0	-3.60074
Bacteria	Chlamydiae	Chlamydiae	Chlamydiales	Parachlamydiaceae	Candidatus Metachlamydia	0	0	0	0	0	0	0	-4.06106	0
Bacteria	Chlamydiae	Chlamydiae	Chlamydiales	Parachlamydiaceae	Candidatus Protochlamydia	0	0	0	0	0	0	0	-2.04234	0
Bacteria	Chlamydiae	Chlamydiae	Chlamydiales	Simkaniaceae	Ga0074140	0	0	0	0	0	0	0	2.19793	0
Bacteria	Acidobacteria	Acidobacteriia	Solibacterales	Solibacteraceae (Subgroup 3)	Paludibaculum	0	0	0	0	2.92861	0	0	3.05642	2.28145
Bacteria	Chloroflexi	Anaerolineae	Anaerolineales	Anaerolineaceae	Anaerolinea	0	0	0	0	0	-2.67279	0	0	0
Bacteria	Chloroflexi	Anaerolineae	Anaerolineales	Anaerolineaceae	Longilinea	0	0	0	0	0	0	0	-2.58196	0
Bacteria	Chloroflexi	Anaerolineae	Caldilineales	Caldilineaceae	Litorilinea	0	3.52668	0	2.42876	3.4589	2.99652	0	-3.77333	2.97056
Bacteria	Chloroflexi	Anaerolineae	SBR1031	A4b	OLB13	0	0	0	2.74049	0	0	2.28417	0	0
Bacteria	Chloroflexi	Chloroflexia	Chloroflexales	Chloroflexaceae	Candidatus Chloroploca	0	0	0	0	0	0	3.17144	0	2.87323
Bacteria	Chloroflexi	Chloroflexia	Chloroflexales	Chloroflexaceae	Chloronema	0	2.84401	0	3.13825	2.70373	0	0	0	0
Bacteria	Chloroflexi	Chloroflexia	Chloroflexales	Chloroflexaceae	FFCH7168	0	0	0	3.06847	3.38153	2.89455	0	3.66057	3.45884
Bacteria	Chloroflexi	Chloroflexia	Chloroflexales	Chloroflexaceae	Oscillochloris	0	0	0	0	0	-3.0237	0	0	3.01375
Bacteria	Chloroflexi	Chloroflexia	Chloroflexales	Herpetosiphonaceae	Herpetosiphon	0	0	0	2.712	3.01154	0	0	0	2.57842
Bacteria	Chloroflexi	Chloroflexia	Kallotenuales	Kallotenuaceae	Kallotenue	0	0	0	0	0	0	0	3.09558	0
Bacteria	Chloroflexi	Chloroflexia	Thermomicrobiales	JG30-KF-CM45	Paraburkholderia tropica	0	0	0	0	0	0	0	-2.20846	0
Bacteria	Chloroflexi	Chloroflexia	Thermomicrobiales	JG30-KF-CM45	bacterium Ellin6537	0	-3.0343	0	0	-3.0735	-3.12232	0	0	-3.2306
Bacteria	Chloroflexi	Chloroflexia	Thermomicrobiales	Thermomicrobiaceae	Sphaerobacter	0	-3.09782	0	-3.50081	-3.49935	-3.24475	-3.80866	0	-2.99174
Bacteria	Acidobacteria	Blastocatellia (Subgroup 4)	45597	Acidobacteria bacterium Ellin7246	Acidobacteria bacterium Ellin7246	0	0	0	0	0	0	0	2.48128	0
Bacteria	Chloroflexi	KD4-96	bacterium Ellin6529	bacterium Ellin6529	bacterium Ellin6529	0	-3.03677	0	0	0	0	0	0	-2.55408
Bacteria	Chloroflexi	Ktedonobacteria	Ktedonobacterales	JG30-KF-AS9	Chloroflexi bacterium Ellin7237	0	-3.0969	0	0	0	0	0	0	0
Bacteria	Chloroflexi	Ktedonobacteria	Ktedonobacterales	Ktedonobacteraceae	1921-2	-3.85876	-4.14658	0	-3.87781	-4.38623	-4.06284	0	0	-4.05104
Bacteria	Chloroflexi	Ktedonobacteria	Ktedonobacterales	Ktedonobacteraceae	1921-3	0	-3.99824	0	-3.48192	-4.20358	-4.07781	-2.46153	0	-3.84416
Bacteria	Chloroflexi	Ktedonobacteria	Ktedonobacterales	Ktedonobacteraceae	1959-1	0	0	0	0	0	0	0	0	-3.29509
Bacteria	Chloroflexi	Ktedonobacteria	Ktedonobacterales	Ktedonobacteraceae	FCPS473	0	-3.95523	0	-3.78356	-4.11787	-4.01819	0	0	-3.93482
Bacteria	Chloroflexi	Ktedonobacteria	Ktedonobacterales	Ktedonobacteraceae	G12-WMSP1	-2.63687	0	0	0	-2.97454	-2.74182	0	0	-2.53733
Bacteria	Chloroflexi	Ktedonobacteria	Ktedonobacterales	Ktedonobacteraceae	HSB OF53-F07	-3.76136	-4.00662	0	-3.56432	-4.24847	-4.04099	0	-2.46549	-3.86075
Bacteria	Chloroflexi	Ktedonobacteria	Ktedonobacterales	Ktedonobacteraceae	JG30a-KF-32	-3.08726	-3.36474	0	-2.81025	-3.3914	-3.20261	-2.6117	0	-3.16933
Bacteria	Chloroflexi	Ktedonobacteria	Ktedonobacterales	Ktedonobacteraceae	Ktedonobacter	0	-2.95267	0	0	-3.17843	-3.05387	0	0	-3.05089
Bacteria	Chloroflexi	Ktedonobacteria	Ktedonobacterales	Ktedonobacteraceae	Thermosporothrix	0	-3.46555	0	-3.07335	-3.65695	-3.79394	0	0	-3.94448
Bacteria	Chloroflexi	TK10	Chloroflexi bacterium JEA33	Chloroflexi bacterium JEA33	Chloroflexi bacterium JEA33	0	0	0	2.67989	2.77534	2.773	0	0	0
Bacteria	Chloroflexi	TK10	bacterium Ellin6519	bacterium Ellin6519	bacterium Ellin6519	-3.91411	-3.98273	0	-3.80323	-4.35035	-4.10027	0	-3.82546	-4.11909
Bacteria	Chloroflexi	TK10	bacterium Ellin6543	bacterium Ellin6543	bacterium Ellin6543	0	0	0	2.70222	0	0	0	2.80018	-3.21855
Bacteria	Cyanobacteria	Oxyphotobacteria	Chloroplast	Planoglabratella opercularis	Planoglabratella opercularis	0	0	0	0	0	-2.88413	0	0	0
Bacteria	Acidobacteria	Blastocatellia (Subgroup 4)	Blastocatellales	Blastocatellaceae	Aridibacter	0	0	0	0	0	0	0	2.6534	3.01515
Bacteria	Cyanobacteria	Oxyphotobacteria	Chloroplast	Trachydiscus minutus	Trachydiscus minutus	0	0	0	0	0	-2.80238	0	0	0
Bacteria	Cyanobacteria	Oxyphotobacteria	Chloroplast	Watanabea reniformis	Watanabea reniformis	0	0	0	0	0	0	0	2.13593	0
Bacteria	Acidobacteria	Blastocatellia (Subgroup 4)	Blastocatellales	Blastocatellaceae	Blastocatella	0	0	0	0	0	0	0	0	3.01039
Bacteria	Cyanobacteria	Oxyphotobacteria	Leptolyngbyales	Leptolyngbyaceae	BMM02	0	0	0	3.03025	0	0	0	0	0
Bacteria	Cyanobacteria	Oxyphotobacteria	Leptolyngbyales	Leptolyngbyaceae	Leptolyngbya Es-Yyy1000	0	0	0	0	0	0	0	2.19587	0
Bacteria	Cyanobacteria	Oxyphotobacteria	Leptolyngbyales	Leptolyngbyaceae	Leptolyngbya FYG	0	0	0	0	0	0	0	-2.39973	0
Bacteria	Cyanobacteria	Oxyphotobacteria	Leptolyngbyales	Leptolyngbyaceae	Limnolyngbya CHAB4449	0	0	0	0	0	0	0	-2.11578	0
Bacteria	Cyanobacteria	Oxyphotobacteria	Leptolyngbyales	Leptolyngbyaceae	MIZ36	0	0	0	0	0	0	0	3.24113	0
Bacteria	Cyanobacteria	Oxyphotobacteria	Leptolyngbyales	Leptolyngbyaceae	Pantanalinema CENA516	0	0	0	2.56651	0	0	0	0	0
Bacteria	Acidobacteria	Blastocatellia (Subgroup 4)	Blastocatellales	Blastocatellaceae	JGI 0001001-H03	0	0	0	0	0	0	0	0	2.56884
Bacteria	Cyanobacteria	Oxyphotobacteria	Leptolyngbyales	Leptolyngbyaceae	TG-45	0	0	0	2.47384	0	0	0	0	0
Bacteria	Cyanobacteria	Oxyphotobacteria	Limnotrichales	Limnotrichaceae	Limnothrix	0	0	0	0	0	0	0	2.50919	0
Bacteria	Cyanobacteria	Oxyphotobacteria	Nostocales	Coleofasciculaceae	Microcoleus Es-Yyy1400	0	2.88308	0	0	0	0	0	0	0
Bacteria	Cyanobacteria	Oxyphotobacteria	Nostocales	Coleofasciculaceae	Microcoleus PCC-7113	0	0	0	0	-3.04907	-2.76288	0	2.68808	0
Bacteria	Acidobacteria	Blastocatellia (Subgroup 4)	Blastocatellales	Blastocatellaceae	Stenotrophobacter	0	0	0	2.82778	0	0	2.84604	0	0
Bacteria	Cyanobacteria	Oxyphotobacteria	Nostocales	Coleofasciculaceae	Microcoleus SAG 1449-1a	0	0	0	0	0	0	0	-3.36242	0
Bacteria	Acidobacteria	Blastocatellia (Subgroup 4)	Blastocatellales	Blastocatellaceae	Tellurimicrobium	0	3.09055	0	0	3.37146	2.97476	0	0	0
Bacteria	Cyanobacteria	Oxyphotobacteria	Nostocales	Nostocaceae	Nostoc PCC-7107	0	0	-2.93293	2.81358	0	-2.6425	0	0	0
Bacteria	Cyanobacteria	Oxyphotobacteria	Nostocales	Nostocaceae	Nostoc PCC-73102	0	0	0	0	0	0	0	2.54708	0
Bacteria	Cyanobacteria	Oxyphotobacteria	Nostocales	Nostocaceae	Scytonema PCC-7110	0	0	0	2.80694	0	0	0	0	0
Bacteria	Cyanobacteria	Oxyphotobacteria	Nostocales	Nostocaceae	Scytonema VB-61278	0	0	0	0	0	0	0	3.39175	0
Bacteria	Cyanobacteria	Oxyphotobacteria	Nostocales	Nostocaceae	Tolypothrix PCC-7601	0	0	0	2.71513	0	0	0	-2.63145	0
Bacteria	Cyanobacteria	Oxyphotobacteria	Nostocales	Nostocales Incertae Sedis	CENA533	0	0	0	0	0	0	0	-2.22132	0
Bacteria	Cyanobacteria	Oxyphotobacteria	Nostocales	Nostocales Incertae Sedis	Microseira Carmichael-Alabama	0	0	0	3.26829	0	0	0	-4.24656	0
Bacteria	Cyanobacteria	Oxyphotobacteria	Nostocales	Oscillatoriaceae	Oscillatoria PCC-10802	0	0	0	0	0	0	0	2.86754	0
Bacteria	Cyanobacteria	Oxyphotobacteria	Nostocales	Phormidiaceae	Phormidium IAM M-71	0	0	0	0	0	0	0	-2.38821	0
Bacteria	Cyanobacteria	Oxyphotobacteria	Nostocales	Phormidiaceae	Planktothrix NIVA-CYA 15	0	0	0	0	0	0	0	2.52497	0
Bacteria	Cyanobacteria	Oxyphotobacteria	Nostocales	Phormidiaceae	Tychonema CCAP 1459-11B	0	0	0	0	0	0	0	-2.62145	0
Bacteria	Cyanobacteria	Oxyphotobacteria	Nostocales	uncultured	Phormidium sp. NgrPH08	0	0	0	0	0	0	0	2.67874	0
