# Supplementary material for: Soil microbiome analysis reveals effects of periodic waterlogging stress on sugarcane growth
Source: PLoS One. 2023 Nov 2;18(11):e0293834. doi: 10.1371/journal.pone.0293834 (PMC10621937; doi:10.1371/journal.pone.0293834)
Supplement: S7 Table — (XLSX) [file pone.0293834.s008.xlsx]

## Sheet: Sheet1
						Tillering			Grand growth			Ripening
Domain	Phylum	Class	Order	Family	Genus	TP-BAF	TP-BAT	TP-RHI	GP-BAF	GP-BAT	GP-RHI	RP-BAF	RP-BAT	RP-RHI
Fungi	Ascomycota	Sordariomycetes	Hypocreales	Stachybotryaceae	Achroiostachys	0	0	0	3.15618	0	0	0	0	0
Fungi	Ascomycota	Sordariomycetes	Hypocreales	Hypocreales_fam_Incertae_sedis	Acremonium	0	0	4.62338	4.31736	3.5293	4.87984	4.40383	0	0
Fungi	Ascomycota	Sordariomycetes	Sordariales	Chaetomiaceae	Acrophialophora	0	0	0	0	3.95712	3.75672	4.16557	3.78826	3.2112
Fungi	Ascomycota	Sordariomycetes	Hypocreales	Stachybotryaceae	Alfaria	0	0	0	0	0	-3.33394	0	-2.88352	-2.83317
Fungi	Ascomycota	Eurotiomycetes	Onygenales	Onygenaceae	Aphanoascus	0	0	0	0	0	0	-3.41424	0	0
Fungi	Ascomycota	Sordariomycetes	Sordariales	Lasiosphaeriaceae	Apiosordaria	0	0	0	0	0	0	0	-2.5662	0
Fungi	Ascomycota	Eurotiomycetes	Onygenales	Onygenaceae	Arachnotheca	0	-3.34861	0	-2.81436	3.19029	0	0	0	0
Fungi	Ascomycota	Sordariomycetes	Sordariales	Chaetomiaceae	Arcopilus	0	0	0	-2.83081	0	0	0	0	0
Fungi	Ascomycota	Dothideomycetes	Dothideomycetes_ord_Incertae_sedis	Eremomycetaceae	Arthrographis	-4.02587	0	0	-3.29123	0	0	0	0	-2.95007
Fungi	Ascomycota	Sordariomycetes	Xylariales	Xylariaceae	Arthroxylaria	0	0	0	-3.39987	0	0	0	0	0
Fungi	Ascomycota	Eurotiomycetes	Eurotiales	Aspergillaceae	Aspergillus	-4.98014	0	0	-4.56608	0	-3.62508	0	0	0
Fungi	Calcarisporiellomycota	Calcarisporiellomycetes	Calcarisporiellales	Calcarisporiellaceae	Calcarisporiella	0	0	0	0	3.17045	0	0	2.54594	0
Fungi	Basidiomycota	Agaricomycetes	Agaricales	Lycoperdaceae	Calvatia	0	0	0	0	0	-3.09395	0	0	0
Fungi	Ascomycota	Sordariomycetes	Sordariales	Cephalothecaceae	Cephalotheca	0	0	0	0	0	0	0	-2.90461	0
Fungi	Basidiomycota	Agaricomycetes	Cantharellales	Ceratobasidiaceae	Ceratobasidium	0	0	0	-3.09517	0	0	0	0	0
Fungi	Ascomycota	Sordariomycetes	Sordariales	Lasiosphaeriaceae	Cercophora	0	0	0	3.1494	0	0	0	2.75236	0
Fungi	Ascomycota	Sordariomycetes	Sordariales	Chaetomiaceae	Chaetomium	0	0	0	0	3.85586	0	3.51405	4.12464	0
Fungi	Ascomycota	Eurotiomycetes	Chaetothyriales	Herpotrichiellaceae	Cladophialophora	0	0	0	0	0	0	0	0	-3.82534
Fungi	Ascomycota	Dothideomycetes	Capnodiales	Cladosporiaceae	Cladosporium	0	3.50794	0	0	0	0	3.491	0	0
Fungi	Ascomycota	Sordariomycetes	Hypocreales	Bionectriaceae	Clonostachys	0	0	0	0	0	-3.0828	0	0	-2.52315
Fungi	Ascomycota	Sordariomycetes	Glomerellales	Glomerellaceae	Colletotrichum	0	0	-3.91778	0	0	0	0	-2.80736	0
Fungi	Ascomycota	Sordariomycetes	Xylariales	Coniocessiaceae	Coniocessia	0	0	0	0	0	0	2.85118	0	0
Fungi	Ascomycota	Sordariomycetes	Coniochaetales	Coniochaetaceae	Coniochaeta	0	0	-3.47084	0	0	0	0	0	0
Fungi	Ascomycota	Sordariomycetes	Conioscyphales	Conioscyphaceae	Conioscypha	0	0	0	3.32028	0	-3.69781	0	0	-4.32793
Fungi	Ascomycota	Dothideomycetes	Pleosporales	Coniothyriaceae	Coniothyrium	0	0	0	0	0	0	0	-2.76057	0
Fungi	Basidiomycota	Agaricomycetes	Agaricales	Psathyrellaceae	Coprinellus	0	0	-3.56888	0	0	-2.42582	0	0	0
Fungi	Ascomycota	Sordariomycetes	Sordariales	Chaetomiaceae	Corynascella	3.50699	0	0	-3.4217	3.29094	3.51404	0	0	0
Fungi	Ascomycota	Dothideomycetes	Pleosporales	Corynesporascaceae	Corynespora	0	4.12955	0	0	3.72797	0	0	0	0
Fungi	Ascomycota	Dothideomycetes	Pleosporales	Pleosporaceae	Curvularia	0	0	0	-4.23061	0	0	0	0	0
Fungi	Ascomycota	Eurotiomycetes	Chaetothyriales	Cyphellophoraceae	Cyphellophora	0	3.18525	0	0	0	0	2.99352	0	0
Fungi	Ascomycota	Orbiliomycetes	Orbiliales	Orbiliaceae	Dactylella	0	0	0	0	0	0	0	0	-2.96875
Fungi	Basidiomycota	Agaricomycetes	Phallales	Phallaceae	Dictyophora	0	0	0	0	0	0	0	2.41703	0
Fungi	Ascomycota	Sordariomycetes	Chaetosphaeriales	Chaetosphaeriaceae	Dinemasporium	0	0	0	0	0	0	0	-3.54023	0
Fungi	Ascomycota	Dothideomycetes	Pleosporales	Pleosporales_fam_Incertae_sedis	Dokmaia	0	3.12156	0	2.8913	0	0	3.16198	0	0
Fungi	Ascomycota	Dothideomycetes	Pleosporales	Didymellaceae	Epicoccum	0	0	0	0	0	0	3.45727	0	0
Fungi	Ascomycota	Dothideomycetes	Capnodiales	Teratosphaeriaceae	Eupenidiella	0	0	0	0	0	-2.75549	0	0	0
Fungi	Basidiomycota	Agaricomycetes	Auriculariales	Exidiaceae	Exidia	0	0	0	0	0	0	0	0	3.24617
Fungi	Ascomycota	Eurotiomycetes	Chaetothyriales	Herpotrichiellaceae	Exophiala	0	0	0	0	3.49978	0	0	2.74598	0
Fungi	Ascomycota	Dothideomycetes	Pleosporales	Pleosporaceae	Exserohilum	0	-3.55893	0	0	-3.19639	0	0	0	0
Fungi	Basidiomycota	Agaricomycetes	Agaricales	Lyophyllaceae	Fibulochlamys	0	0	0	0	0	0	-3.32836	0	0
Fungi	Ascomycota	Sordariomycetes	Hypocreales	Nectriaceae	Fusarium	0	-4.33186	-4.66428	0	-4.19702	0	0	0	0
Fungi	Basidiomycota	Agaricomycetes	Polyporales	Ganodermataceae	Ganoderma	0	0	0	0	0	-2.68856	2.93022	0	0
Fungi	Ascomycota	Dothideomycetes	Capnodiales	Mycosphaerellaceae	Geastrumia	0	0	0	0	0	-2.65902	0	0	0
Fungi	Ascomycota	Sordariomycetes	Hypocreales	Nectriaceae	Gibberella	0	0	-3.68951	0	0	0	0	0	0
Fungi	Basidiomycota	Agaricomycetes	Polyporales	Polyporaceae	Grammothele	0	0	0	0	0	0	0	0	2.78081
Fungi	Basidiomycota	Agaricomycetes	Agaricales	Cortinariaceae	Gymnopilus	0	3.32801	0	0	0	0	0	0	0
Fungi	Basidiomycota	Agaricomycetes	Boletales	Coniophoraceae	Gyrodontium	0	3.64489	0	3.82572	3.99257	2.76467	3.08401	2.90269	2.93535
Fungi	Ascomycota	Eurotiomycetes	Eurotiales	Aspergillaceae	Hamigera	0	0	-3.50536	-4.18064	0	-3.96436	-4.96238	0	0
Fungi	Ascomycota	Sordariomycetes	Xylariales	Xylariales_fam_Incertae_sedis	Hansfordia	0	0	0	3.02122	0	0	0	0	-2.89454
Fungi	Ascomycota	Sordariomycetes	Sordariales	Chaetomiaceae	Humicola	0	0	0	4.85831	4.30919	0	0	0	0
Fungi	Ascomycota	Sordariomycetes	Hypocreales	Bionectriaceae	Hydropisphaera	0	0	0	0	0	-2.85202	0	0	0
Fungi	Ascomycota	Sordariomycetes	Xylariales	Xylariaceae	Hypoxylon	0	0	0	0	0	-2.65893	0	0	0
Fungi	Ascomycota	Sordariomycetes	Xylariales	Microdochiaceae	Idriella	-4.35449	0	0	0	0	0	0	0	0
Fungi	Ascomycota	Dothideomycetes	Botryosphaeriales	Botryosphaeriaceae	Lasiodiplodia	0	0	3.30547	0	0	0	0	0	0
Fungi	Ascomycota	Sordariomycetes	Hypocreales	Cordycipitaceae	Lecanicillium	0	3.94922	0	0	0	4.26819	0	0	0
Fungi	Ascomycota	Dothideomycetes	Capnodiales	Capnodiaceae	Leptoxyphium	0	0	0	0	0	0	2.71668	0	0
Fungi	Ascomycota	Sordariomycetes	Hypocreales	Hypocreales_fam_Incertae_sedis	Leucosphaerina	0	0	0	0	0	2.93957	0	0	0
Fungi	Ascomycota	Saccharomycetes	Saccharomycetales	Lipomycetaceae	Lipomyces	0	-3.53633	-3.26459	0	-3.47154	-2.76271	2.62956	0	0
Fungi	Ascomycota	Sordariomycetes	Hypocreales	Clavicipitaceae	Metacordyceps	0	3.04024	0	0	0	0	0	0	0
Fungi	Ascomycota	Sordariomycetes	Hypocreales	Clavicipitaceae	Metarhizium	0	3.68627	0	0	0	0	0	0	0
Fungi	Ascomycota	Sordariomycetes	Xylariales	Microdochiaceae	Microdochium	0	0	0	0	0	0	3.0116	0	0
Fungi	Ascomycota	Sordariomycetes	Hypocreales	Hypocreaceae	Monocillium	0	0	0	3.48319	0	-3.82822	3.60705	0	0
Fungi	Mortierellomycota	Mortierellomycetes	Mortierellales	Mortierellaceae	Mortierella	0	0	0	0	3.14068	0	0	0	2.96842
Fungi	Ascomycota	Sordariomycetes	Sordariales	Chaetomiaceae	Myceliophthora	0	0	0	0	0	0	4.42308	0	2.81091
Fungi	Ascomycota	Sordariomycetes	Microascales	Microascaceae	Mycochlamys	0	0	0	2.93099	0	0	0	0	0
Fungi	Ascomycota	Sordariomycetes	Myrmecridiales	Myrmecridiaceae	Myrmecridium	0	0	0	0	0	-3.7364	0	0	0
Fungi	Ascomycota	Sordariomycetes	Hypocreales	Stachybotryaceae	Myrothecium	3.46429	0	0	0	0	0	0	0	0
Fungi	Ascomycota	Sordariomycetes	Hypocreales	Hypocreales_fam_Incertae_sedis	Myxocephala	0	0	0	0	0	0	-3.30074	0	-2.67512
Fungi	Ascomycota	Dothideomycetes	Capnodiales	Neodevriesiaceae	Neodevriesia	0	0	0	0	0	-3.01098	0	0	0
Fungi	Ascomycota	Sordariomycetes	Xylariales	Xylariales_fam_Incertae_sedis	Neoidriella	0	0	0	0	-3.52913	-2.53605	0	-2.82393	0
Fungi	Ascomycota	Sordariomycetes	Sordariales	Sordariaceae	Neurospora	0	0	0	0	0	0	0	2.8078	0
Fungi	Ascomycota	Sordariomycetes	Trichosphaeriales	Trichosphaeriaceae	Nigrospora	0	0	0	0	0	0	0	0	-2.80243
Fungi	Basidiomycota	Cystobasidiomycetes	Cystobasidiales	Cystobasidiaceae	Occultifur	0	0	0	0	0	0	0	0	-2.8576
Fungi	Ascomycota	Dothideomycetes	Venturiales	Sympoventuriaceae	Ochroconis	0	0	0	0	0	0	2.94383	0	0
Fungi	Ascomycota	Sordariomycetes	Sordariales	Chaetomiaceae	Ovatospora	0	0	0	0	4.26109	0	0	0	0
Fungi	Ascomycota	Sordariomycetes	Hypocreales	Clavicipitaceae	Paecilomyces	0	0	0	4.23669	3.34616	0	2.89031	0	0
Fungi	Basidiomycota	Tremellomycetes	Tremellales	Rhynchogastremataceae	Papiliotrema	0	0	0	0	0	0	0	2.79416	0
Fungi	Ascomycota	Dothideomycetes	Pleosporales	Didymosphaeriaceae	Paraconiothyrium	0	0	0	0	0	-3.31398	0	0	0
Fungi	Ascomycota	Sordariomycetes	Hypocreales	Nectriaceae	Paracremonium	0	0	-3.1071	-3.26008	0	-3.07827	0	0	0
Fungi	Ascomycota	Dothideomycetes	Pleosporales	Didymosphaeriaceae	Paraphaeosphaeria	0	3.30384	0	0	0	0	3.16703	0	0
Fungi	Ascomycota	Sordariomycetes	Hypocreales	Nectriaceae	Penicillifer	0	0	0	0	0	-2.72764	0	-2.78993	0
Fungi	Ascomycota	Eurotiomycetes	Eurotiales	Aspergillaceae	Penicillium	0	0	5.03333	-4.4296	0	0	0	0	0
Fungi	Ascomycota	Dothideomycetes	Pleosporales	Periconiaceae	Periconia	0	3.67339	0	2.84174	3.47117	0	0	0	0
Fungi	Ascomycota	Sordariomycetes	Xylariales	Diatrypaceae	Peroneutypa	0	0	-3.74777	0	0	-2.26998	0	0	0
Fungi	Ascomycota	Dothideomycetes	Pleosporales	Phaeosphaeriaceae	Phaeosphaeria	0	0	0	0	0	0	0	0	-2.70597
Fungi	Ascomycota	Eurotiomycetes	Chaetothyriales	Herpotrichiellaceae	Phialophora	0	2.91784	0	0	-3.32902	-2.81286	0	0	-2.67914
Fungi	Basidiomycota	Agaricomycetes	Polyporales	Meruliaceae	Phlebia	0	0	0	0	0	0	0	2.53659	0
Fungi	Ascomycota	Sordariomycetes	Phomatosporales	Phomatosporaceae	Phomatospora	0	0	0	0	0	-2.64843	0	0	0
Fungi	Ascomycota	Sordariomycetes	Microascales	Microascaceae	Pithoascus	0	0	0	0	0	0	0	2.64755	2.83486
Fungi	Basidiomycota	Agaricomycetes	Agaricales	Pluteaceae	Pluteus	0	3.05407	-3.55246	0	0	0	0	0	0
Fungi	Ascomycota	Dothideomycetes	Pleosporales	Lentitheciaceae	Poaceascoma	-3.53473	3.18663	0	0	0	2.77106	0	0	0
Fungi	Ascomycota	Leotiomycetes	Erysiphales	Erysiphaceae	Podosphaera	0	0	0	0	0	0	0	0	-2.91642
Fungi	Ascomycota	Dothideomycetes	Pleosporales	Sporormiaceae	Preussia	0	0	0	3.15636	0	0	3.80176	0	0
Fungi	Basidiomycota	Agaricomycetes	Agaricales	Psathyrellaceae	Psathyrella	0	0	-3.30815	0	0	-2.52001	0	0	0
Fungi	Ascomycota	Sordariomycetes	Microascales	Microascaceae	Pseudallescheria	0	0	0	0	0	0	3.03221	0	-2.92065
Fungi	Ascomycota	Dothideomycetes	Capnodiales	Mycosphaerellaceae	Pseudocercospora	0	0	0	2.94983	0	0	0	0	0
Fungi	Ascomycota	Sordariomycetes	unidentified	unidentified	Pseudodactylaria	0	3.10353	0	0	0	0	0	2.44814	0
Fungi	Ascomycota	Dothideomycetes	Pleosporales	Didymosphaeriaceae	Pseudopithomyces	0	0	0	0	0	-3.10778	3.03171	0	0
Fungi	Ascomycota	Sordariomycetes	Sordariales	Chaetomiaceae	Pseudothielavia	0	-4.2906	-4.35451	-4.81543	0	-4.28784	0	0	-3.64684
Fungi	Ascomycota	Sordariomycetes	Hypocreales	Ophiocordycipitaceae	Purpureocillium	0	0	0	0	-3.24828	0	0	0	0
Fungi	Ascomycota	Dothideomycetes	Pleosporales	Cucurbitariaceae	Pyrenochaetopsis	0	3.54819	0	0	3.87122	0	3.11423	0	3.16352
Fungi	Kickxellomycota	Kickxellomycetes	Kickxellales	Kickxellaceae	Ramicandelaber	0	-3.53296	0	0	-3.37442	-2.83816	0	0	0
Fungi	Ascomycota	Dothideomycetes	Capnodiales	Dissoconiaceae	Ramichloridium	0	0	-3.27543	0	0	0	0	0	0
Fungi	Chytridiomycota	Rhizophlyctidomycetes	Rhizophlyctidales	Rhizophlyctidaceae	Rhizophlyctis	0	0	0	0	0	0	0	0	-3.09234
Fungi	Ascomycota	Dothideomycetes	Hysteriales	Hysteriaceae	Rhytidhysteron	0	0	0	3.10741	0	0	0	0	0
Fungi	Ascomycota	Dothideomycetes	Pleosporales	Thyridariaceae	Roussoella	0	0	0	3.27172	0	-2.53279	0	0	0
Fungi	Basidiomycota	Tremellomycetes	Tremellales	Trimorphomycetaceae	Saitozyma	0	-4.06958	0	0	0	-3.85247	0	-4.07923	-3.4162
Fungi	Ascomycota	Sordariomycetes	Hypocreales	Hypocreales_fam_Incertae_sedis	Sarocladium	0	3.78733	0	3.66044	0	4.41972	0	0	0
Fungi	Basidiomycota	Agaricomycetes	Agaricales	Schizophyllaceae	Schizophyllum	0	0	0	0	0	0	0	-2.53484	0
Fungi	Ascomycota	Leotiomycetes	Helotiales	Helotiaceae	Scytalidium	-4.22372	0	0	0	-4.40941	0	0	-4.33575	4.17379
Fungi	Ascomycota	Sordariomycetes	Hypocreales	Cordycipitaceae	Simplicillium	0	3.27223	0	0	-3.2925	0	0	-3.22162	0
Fungi	Ascomycota	Dothideomycetes	Pleosporales	Didymosphaeriaceae	Spegazzinia	0	0	-3.70391	0	0	-3.77637	0	0	0
Fungi	Ascomycota	Eurotiomycetes	Onygenales	Onygenales_fam_Incertae_sedis	Spiromastix	0	0	0	-3.69198	-3.90364	-3.62152	0	-3.48291	-2.87378
Fungi	Ascomycota	Sordariomycetes	Ophiostomatales	Ophiostomataceae	Sporothrix	0	0	0	0	0	0	0	-2.86178	-3.08967
Fungi	Ascomycota	Dothideomycetes	Capnodiales	Mycosphaerellaceae	Staninwardia	-3.49431	0	0	-4.00696	0	0	0	0	0
Fungi	Basidiomycota	Agaricostilbomycetes	Agaricostilbales	Agaricostilbaceae	Sterigmatomyces	0	0	0	0	0	-2.90283	0	0	0
Fungi	Ascomycota	Sordariomycetes	Hypocreales	Stachybotryaceae	Striaticonidium	3.7549	3.42459	-3.28251	0	3.43476	3.3679	3.76696	3.98641	0
Fungi	Ascomycota	Sordariomycetes	Sordariales	Chaetomiaceae	Subramaniula	0	0	0	2.83438	0	0	3.71878	2.95547	0
Fungi	Basidiomycota	Agaricomycetes	Trechisporales	Hydnodontaceae	Subulicystidium	0	0	0	0	0	0	0	2.87131	0
Fungi	Ascomycota	Sordariomycetes	Sordariales	Chaetomiaceae	Taifanglania	0	0	0	-3.23746	0	0	0	0	0
Fungi	Ascomycota	Eurotiomycetes	Eurotiales	Trichocomaceae	Talaromyces	0	4.62652	0	0	0	0	0	0	0
Fungi	Ascomycota	Dothideomycetes	Pleosporales	Tetraplosphaeriaceae	Tetraplosphaeria	3.33046	0	0	0	0	0	0	-2.82203	0
Fungi	Ascomycota	Dothideomycetes	Pleosporales	Torulaceae	Torula	-3.87538	0	0	-3.65563	-3.42547	-3.43083	-3.48589	0	0
Fungi	Basidiomycota	Agaricomycetes	Trechisporales	Hydnodontaceae	Trechispora	-3.92014	0	0	-3.06934	0	0	0	0	0
Fungi	Ascomycota	Sordariomycetes	Sordariales	Chaetomiaceae	Trichocladium	0	0	0	0	0	-2.68093	0	-2.56677	-2.76254
Fungi	Ascomycota	Sordariomycetes	Hypocreales	Hypocreaceae	Trichoderma	0	0	0	3.35415	3.52259	-4.16653	0	0	0
Fungi	Ascomycota	Sordariomycetes	Hypocreales	Nectriaceae	Volutella	0	0	0	0	0	-2.82007	0	0	0
Fungi	Basidiomycota	Wallemiomycetes	Wallemiales	Wallemiaceae	Wallemia	0	0	0	0	0	0	0	3.23123	0
Fungi	Ascomycota	Sordariomycetes	Microascales	Microascaceae	Wardomycopsis	0	0	0	0	0	0	0	-3.70839	-3.21863
Fungi	Ascomycota	Dothideomycetes	Pleosporales	Sporormiaceae	Westerdykella	0	0	0	0	4.19537	0	4.12043	3.5311	0
Fungi	Ascomycota	Sordariomycetes	Hypocreales	Stachybotryaceae	Xenomyrothecium	3.66842	0	-3.25163	0	0	-3.41808	0	0	-3.34337
Fungi	Ascomycota	Leotiomycetes	Helotiales	Helotiales_fam_Incertae_sedis	Xylogone	0	0	0	0	0	-2.94725	3.09342	0	0
Fungi	Ascomycota	Dothideomycetes	Jahnulales	Aliquandostipitaceae	Xylomyces	0	0	0	0	0	0	0	-2.60786	0
Fungi	Ascomycota	Sordariomycetes	Sordariales	Chaetomiaceae	Zopfiella	0	3.3699	0	0	3.6085	2.79241	0	3.26206	0
Fungi	Ascomycota	Sordariomycetes	Xylariales	Xylariaceae	Zygosporium	0	3.07089	0	0	0	0	0	0	0
