# Supplementary material for: Soil microbiome analysis reveals effects of periodic waterlogging stress on sugarcane growth
Source: PLoS One. 2023 Nov 2;18(11):e0293834. doi: 10.1371/journal.pone.0293834 (PMC10621937; doi:10.1371/journal.pone.0293834)
Supplement: S8 Table — (XLSX) [file pone.0293834.s009.xlsx]

## Sheet: N-RHI
Domain	Phylum	Class	Order	Family	Genus	Abundance	Tillering phase abundance	Growth phase abundance	Ripening phase abundance	Degree	BetweennessCentrality	ClosenessCentrality	ClusteringCoefficient
Bacteria	Chloroflexi	TK10	bacterium Ellin6519	bacterium Ellin6519	bacterium Ellin6519	1.28935	1.22403	1.32219	1.32183	39	0.0537561	0.468354	0.350877
Fungi	Basidiomycota	Tremellomycetes	Tremellales	Trimorphomycetaceae	Saitozyma	1.28262	2.51943	1.0656	0.262819	34	0.0588757	0.445783	0.351159
Fungi	Ascomycota	Eurotiomycetes	Eurotiales	Aspergillaceae	Penicillium	4.52775	9.37501	1.75246	2.45577	29	0.0518917	0.445783	0.384236
Fungi	Ascomycota	Dothideomycetes	Pleosporales	Pleosporaceae	Curvularia	1.34364	3.35523	0.570828	0.104862	27	0.0466808	0.436578	0.367521
Bacteria	Planctomycetes	Planctomycetacia	Isosphaerales	Isosphaeraceae	Singulisphaera	1.30871	1.21914	1.35063	1.35637	27	0.0187262	0.425287	0.501425
Bacteria	Actinobacteria	Actinobacteria	Frankiales	Acidothermaceae	Acidothermus	1.19403	1.11441	1.25872	1.20896	27	0.0236418	0.439169	0.464387
Bacteria	Actinobacteria	Thermoleophilia	Solirubrobacterales	Solirubrobacteraceae	Conexibacter	1.01086	1.5758	0.888683	0.568116	26	0.0209654	0.422857	0.427692
Fungi	Ascomycota	Sordariomycetes	Sordariales	Chaetomiaceae	Pseudothielavia	3.8564	7.01811	3.93308	0.617989	23	0.0200116	0.406593	0.395257
Fungi	Ascomycota	Sordariomycetes	Sordariales	Chaetomiaceae	Ovatospora	1.23768	2.56463	0.635697	0.512726	21	0.0105556	0.397849	0.52381
Bacteria	Proteobacteria	Alphaproteobacteria	Sphingomonadales	Sphingomonadaceae	Sphingomonas	1.74727	2.42359	1.41849	1.39972	17	0.0493758	0.394667	0.316176
Fungi	Ascomycota	Eurotiomycetes	Eurotiales	Aspergillaceae	Aspergillus	2.13269	4.90136	1.01296	0.483745	14	0.0365465	0.378517	0.395604
Fungi	Ascomycota	Sordariomycetes	Sordariales	Chaetomiaceae	Humicola	1.95909	3.13432	2.11483	0.628128	12	0.0249018	0.361858	0.439394

## Sheet: W-RHI
Domian	Phylum	Class	Order	Family	Genus	Abundance	Tillering phase abundance	Growth phase abundance	Ripening phase abundance	Degree	BetweennessCentrality	ClosenessCentrality	ClusteringCoefficient
Fungi	Ascomycota	Sordariomycetes	Sordariales	Chaetomiaceae	Pseudothielavia	3.8564	7.01811	3.93308	0.617989	12	0.317307	0.287611	0.287879
